# Supplementary material for: CD147 TagSNP is associated with the vulnerability to lung cancer in the Chinese population: a case–control study
Source: Discov Oncol. 2024 Jul 15;15:281. doi: 10.1007/s12672-024-01155-1 (PMC11250716; doi:10.1007/s12672-024-01155-1)
Supplement: Supplementary file 1 [file 12672_2024_1155_MOESM1_ESM.xlsx]

## Sheet: 总表
group-1	group	Sample Name	rs12373785	rs1375337	rs57743637	rs5829088	rs5829088-1	rs6718980	rs3806609	rs28992491	rs67945626	rs79361899	性别	年龄	年龄1	烟否	支/天	烟龄	PACK-YEAR	酒否	AGE分层	TNM	STAGE	组织病理类型	病理诊断	survival	censor
1	1	G6	3	2	2	1	2	1	2	A/G	A/A	G/A	2	70	2	0			0	0	61-70	T2N0M0 2a	2	腺癌	左肺腺癌	17	1
1	1	G13	3	3	2	3	3	2	2	A/A	G/A	G/G	1	43	1	1	20	20	20	1	41-50	T2N2M1	4	鳞癌	左肺高中分化鳞癌	30.4	0
1	1	G20	3	3	3	3	3	3	3	A/A	G/A	G/G	2	65	2	0			0	0	61-70			腺癌	右肺下叶腺癌	6	1
1	1	G29	3	2	3	1	2	2	3	A/A	G/A	G/G	1	62	2	1	7	30	10.5	0	61-70			鳞癌	右肺上叶鳞癌	7	1
1	1	G50	3	2	3	3	3	3	3	A/A	G/A	G/G	2	27	1	0			0	0	<=30	T1N0M0	1	鳞癌	右肺下叶粘液表皮样癌，个别区域鳞癌占优势，淋巴结未见转移癌
1	1	G52	3	3	3	3	3	3	3	A/G	G/A	G/G	1	63	2	1	15	30	22.5	0	61-70	T2N2M0	2	鳞癌	肺鳞癌	13.97	0
1	1	G60	3	3	2	3	3	2	2	G/G	A/A	A/A	2	50	1	0			0	0	41-50	T3N1M0	4	腺癌	右肺粘液腺癌，肺门淋巴结转移2/9	23.13	0
1	1	G72	3	3	2	3	3	2	2	A/A	G/A	G/G	2	76	2	0			0	0	71-80	T2N2M0	2	鳞癌	左肺鳞癌	57	0
1	1	G92	1	2	2	1	2	2	2	A/G	G/A	G/G	2	48	1	0			0	0	41-50			腺癌	左肺下叶腺癌，部分细支气管肺泡癌，淋巴结9组0/4,10组0/2	72.2	1
1	1	G94	3	3	2	3	3	1	1	A/A	G/A	G/G	1	64	2	1	10	20	10	0	61-70	T3N1M1	4	鳞癌	左肺低分化鳞癌	70.2	1
1	1	G97	3	3	2	3	3	2	2	A/G	G/A	G/G	1	56	1	0			0	0	51-60			鳞癌	右肺鳞状细胞癌	13.97	0
1	1	G117	3	3	3	3	3	3	3	A/A	A/A	G/G	2	68	2	0			0	0	61-70			腺癌	右肺腺癌	14.8	0
1	1	G118	3	3	3	3	3	3	3	G/G	A/A	A/A	1	67	2	0			0	0	61-70	T2N0M1	4	腺癌	右肺中叶腺癌，中分化，肿瘤累及脏层胸膜，支气管断端净	88.67	0
1	1	G124	3	3	3	3	3	3	3	A/A	G/G	G/A	1	76	2	0			0	0	71-80	T1N0M0	1	腺癌	左上肺中分化腺癌，支气管断端未见转移，淋巴结转移癌0/4	40	1
1	1	G141	3	2	3	1	2	2	3	A/A	G/G	G/G	2	55	1	0			0	0	51-60	T2N2M1	4	腺癌	左肺上叶中分化腺癌，支气管断端未见癌，淋巴结转移性癌22/25	70.7	0
1	1	G143	3	2	3	1	2	2	3	A/G	G/A	G/A	1	75	2	1	20	50	50	0	71-80	T4N2M0 3b	3	鳞癌	左下肺中分化鳞癌，支气管断端净，淋巴结转移3/18	99	1
1	1	G145	3	3	2	3	3	2	2	A/A	G/A	G/G	1	62	2	1	30	30	45	0	61-70	T1N0M0	1	肺泡细胞癌	肺泡细胞癌	33.07	0
1	1	G146	3	2	2	1	2	1	2	A/G	G/A	G/A	1	48	1	1	20	24	24	0	41-50			鳞癌	左肺上叶中分化鳞癌	33.37	0
1	1	G158	3	3	2	3	3	2	2	G/G	A/A	G/A	1	43	1	0			0	0	41-50	T2N0M0	1	腺癌	左肺低分化腺癌，淋巴结未见转移	59	0
1	1	G160	3	3	3	3	3	3	3	A/A	A/A	G/G	2	42	1	0			0	0	41-50			鳞癌	左肺鳞癌	21.47	0
1	1	G191	3	3	2	3	3	2	2	A/G	A/A	G/A	1	75	2	1	20	20	20	0	71-80			鳞癌	右肺中叶中分化腺鳞癌	67	1
1	1	G207	3	3	2	3	3	2	2	A/G	G/A	G/A	1	59	1	1	10	30	15	1	51-60			鳞癌	低分化鳞癌	37.8	0
1	1	G208	3	3	2	3	3	2	2	A/G	A/A	G/A	1	56	1	0			0	0	51-60	T2N2M1	4	腺癌	右肺上叶中低分化腺癌，气管切缘见癌组织，淋巴结转移癌3/4	42	1
1	1	G246	3	3	3	3	3	3	3	A/G	A/A	G/A	1	52	1	1	40	25	50	0	51-60	T2N0M0	1	鳞癌	左肺上叶中低分化鳞癌	6	1
1	1	G252	3	2	2	1	2	1	1	A/A	A/A	G/G	1	52	1	1	30	30	45	0	51-60			腺癌	左肺低分化腺癌，免疫组化：CK8+,CK10/13(-),TTF-1(+)	3	1
1	1	G263	3	3	3	3	3	3	3	A/G	A/A	G/A	1	59	1	0			0	0	51-60			腺癌	右肺腺癌	34.53	0
1	1	G267	3	3	2	3	3	2	2	A/A	G/G	G/G	2	54	1	0			0	0	51-60			腺癌	右肺腺癌	6	0
1	1	G269	3	3	2	3	3	2	2	G/G	A/A	A/A	1	67	2	1	20	44	44	1	61-70	T2N2M0	2	腺癌	右肺下叶腺癌	24	1
1	1	G287	3	3	3	3	3	3	3	A/A	G/A	G/G	1	56	1	1	40	34	68	1	51-60	T2N0M0	1	鳞癌	右肺上叶中分化腺鳞癌	17.3	0
1	1	G291	3	3	3	3	3	3	3	A/A	G/G	G/G	2	53	1	0			0	0	51-60	T2N1M1	4	鳞癌	左肺低分化鳞癌	10	1
1	1	G297	3	3	3	3	3	3	3	A/G	A/A	G/A	2	84	2	0			0	0	81-90			鳞癌	左肺鳞癌	7	0
1	1	G301	3	3	2	3	3	2	2	A/A	G/A	G/G	1	64	2	1	20	40	40	0	61-70	T2N2M1	4	腺癌	左肺低分化腺癌	3	1
1	1	G302	3	3	1	3	3	1	1	A/G	G/A	G/A	2	86	2	0			0	0	81-90			腺癌	左肺腺癌
1	1	G303	1	2	2	1	2	2	3	A/A	G/G	G/G	1	53	1	1	20	20	20	0	51-60	T2N0M0	1	鳞癌	右肺下叶低分化鳞癌，淋巴结0/7转移	2	1
1	1	G307	3	3	2	3	3	2	2	A/A	G/G	G/G	1	48	1	0			0	0	41-50	TxNxM1	4	鳞癌	右肺鳞癌	23	1
1	1	G321	1	2	2	1	2	1	2	A/G	A/A	G/A	2	66	2	0			0	0	61-70			鳞癌	左肺下叶中低分化鳞癌，上纵膈淋巴结3/5转移	14.1	0
1	1	G322	1	1	2	1	2	2	3	A/A	A/A	G/G	1	65	2	0			0	0	61-70			鳞癌	左下肺周围型中分化鳞癌，淋巴结转移3/3，p53+++,EGRF+	3	1
1	1	G324	3	3	3	3	3	3	3	A/A	G/A	G/G	1	68	2	0			0	0	61-70	T2N0M0	1	腺癌	右肺下叶腺癌	33	1
1	1	G332	3	3	2	3	3	1	1	A/A	G/A	G/G	1	48	1	1	20	24	24	0	41-50	T2N1M0	2	鳞癌	右肺低分化鳞癌	48.23	0
1	1	G348	3	2	2	1	2	1	2	A/A	G/G	G/G	1	60	1	1	10	30	15	0	51-60	TxN1M0	2	鳞癌	右肺上叶鳞癌（中分化），周围淋巴结1/14转移	16	1
1	1	G359	3	3	2	3	3	2	2	G/G	A/A	A/A	1	70	2	0			0	0	61-70	TxNxM1	4	鳞癌	右肺鳞癌
1	1	G373	3	3	2	3	3	2	2	A/G	G/A	G/A	1	52	1	0			0	0	51-60	T2N3M1	4	鳞癌	右肺下叶低分化鳞癌	24	1
1	1	G376	3	3	2	3	3	2	2	A/A	A/A	G/G	1	54	1	0			0	0	51-60			腺癌	右肺腺癌	6	1
1	1	G377	3	3	3	3	3	3	3	A/A	G/A	G/G	1	72	2	1	20	54	54	1	71-80	T2N2M0	2	鳞癌	右肺上叶鳞癌	39	1
1	1	G378	3	2	2	1	2	1	2	G/G	A/A	G/A	1	55	1	0			0	0	51-60			支气管肺泡癌	肺支气管-肺泡癌（低分化），区域淋巴结18/38	20.93	0
1	1	G397	3	3	2	3	3	2	2	A/A	G/A	G/G	1	53	1	0			0	0	51-60			腺癌	右肺中叶肺腺癌	2	1
1	1	G418	3	2	2	1	2	1	2	A/G	G/A	G/A	1	65	2	1	30	35	52.5	1	61-70	T3N0M0	3	鳞癌	右肺上叶低分化鳞癌	98.93	1
1	1	G457	3	3	2	3	3	2	2	A/A	G/A	G/G	2	45	1	0			0	0	41-50	T1N0M1	4	腺癌	左下叶支气管粘膜低分化腺癌	24.2	0
1	1	G466	3	3	3	3	3	3	3	G/G	A/A	A/A	2	48	1	0			0	0	41-50	T3N2M0	3	腺癌	肺腺癌	46.47	1
1	1	G524	3	2	3	3	3	3	3	A/G	G/A	G/A	2	50	1	0			0	0	41-50	T2N0M1	4	腺癌	左肺上叶癌	35	0
1	1	G542	3	3	2	3	3	2	2	A/G	A/A	G/A	1	64	2	0			0	1	61-70	T2N2M0	2	腺癌	肺腺癌	38.17	1
1	1	G545	3	3	2	3	3	2	2	A/G	A/A	G/A	1	64	2	1	15	40	30	0	61-70	TXNXM1	4	鳞癌	左肺鳞癌	13.43	0
1	1	G546	3	2	3	1	2	2	3	A/A	A/A	G/G	1	57	1	0			0	0	51-60	T2N0M0 ⅢA	3	鳞癌	左肺鳞癌	39.43	1
1	1	G549	3	3	1	3	3	1	1	A/A	G/A	G/G	2	42	1	0			0	0	41-50	T4NxM1 Ⅳ	4	腺癌	左肺癌，肺转移，骨转移	11.83	0
1	1	G577	3	2	3	1	2	2	3	A/A	G/A	G/G	1	70	2	1	30	60	90	0	61-70	T3N2M0 3a	3	鳞癌	左肺鳞癌，中分化	16.6	0
1	1	G578	3	3	2	3	3	2	2	A/G	A/A	G/G	1	56	1	1	20	30	30	1	51-60	T2N2M0 3a	3	鳞癌	肺肺小细胞鳞癌	13	1
1	1	G598	3	3	3	3	3	3	3	A/A	A/A	G/G	1	69	2	1	22	40	44	1	61-70	T1N0M0	1	鳞癌	右肺上叶鳞癌，中低分化，未见转移	15	1
1	1	G620	3	3	2	3	3	2	1	A/G	G/A	G/G	1	43	1	1	10	20	10	1	41-50	T4N0M1	4	鳞癌	右肺鳞癌	9.93	0
1	1	G624	3	3	2	3	3	2	2	A/A	A/A	G/G	1	61	2	0			0	0	61-70			腺癌	右肾上腺转移性腺癌	28.3	0
1	1	G627	3	2	2	1	2	1	2	A/A	G/G	G/G	2	67	2	0			0	0	61-70	T3N1M0 Ⅲ	3	腺癌	左肺腺癌	25.53	0
1	1	G645	3	2	2	1	2	1	2	A/A	G/G	G/G	2	59	1	0			0	0	51-60	T2N0M0 ⅢA	3	腺癌	右肺腺癌，中分化，淋巴结10组4/7	34	1
1	1	G647	3	3	3	3	3	3	3	G/G	A/A	A/A	2	57	1	0			0	0	51-60	T4NxM0 ⅢB	3	腺癌	肺腺癌	15	1
1	1	G654	3	3	2	3	3	2	2	A/A	G/A	G/G	1	76	2	1	20	8	8	0	71-80			腺癌	肺癌
1	1	G665	3	3	3	3	3	3	3	A/A	G/G	G/G	2	61	2	0			0	0	61-70	T3NxM1 Ⅳ	4	腺癌	腺癌结节	60.63	0
1	1	G677	1	2	2	1	2	2	3	A/A	G/A	G/G	2	48	1	0			0	0	41-50	T0N0M1 Ⅳ	4	腺癌	肺腺癌	21	1
1	1	G684	3	2	2	1	2	1	2	A/G	A/A	G/A	1	29	1	0			0	0	<=30	T1N0M0	1	腺癌	右肺小细胞腺癌，局限期	5	1
1	1	G688	3	1	3	1	2	2	3	A/A	G/A	G/G	1	54	1	1	2	10	1	1	51-60	T4NxM1	4	腺癌	右肺上叶癌	35.63	1
1	1	G691	3	3	2	3	3	2	2	A/A	G/A	G/G	1	62	2	1	20	28	28	1	61-70	T4N2M0 3b	3	腺癌	右肺癌	14	0
1	1	G725	3	3	2	3	3	2	2	A/A	A/A	G/G	2	40	1	0			0	0	31-40			鳞癌	右肺鳞癌
1	1	G730	3	3	3	3	3	3	3	A/A	G/G	G/G	1	53	1	0			0	0	51-60	T4NxM0 ⅡB	2	鳞癌	双肺鳞癌	43	1
1	1	G733	3	2	2	1	2	1	2	A/G	A/A	G/A	1	71	2	0			0	0	71-80	T2N1M0 Ⅱ	2	腺癌	右肺腺癌，中低分化，叶间见转移1/5	59.17	1
1	1	G752	3	3	1	3	3	1	1	A/A	G/G	G/G	1	54	1	0			0	0	51-60	T1N1M0 ⅡB	2	腺癌	肺乳头状腺癌，中分化，肺门转移2/9	41.63	1
1	1	G758	3	3	2	3	3	1	1	A/A	G/A	G/G	1	54	1	0			0	0	51-60	T4N0M1 Ⅳ	4	腺癌	腺癌	10	1
1	1	G774	3	3	2	3	3	3	3	A/G	G/A	G/A	1	43	1	0			0	0	41-50	T4N2M0 ⅢB	3	鳞癌	鳞状细胞癌	23.13	0
1	1	G788	3	3	2	3	3	2	2	A/G	A/A	G/A	1	68	2	1	10	20	10	0	61-70	T1N0M0	1	鳞癌	右肺鳞状细胞癌
1	1	G794	3	3	2	3	3	2	2	A/G	G/A	G/A	2	39	1	0			0	0	31-40	T4N2M1 Ⅳ	4	腺癌	左肺腺癌，中分化	23.1	0
1	1	G804	3	3	2	3	3	2	2	A/G	A/A	G/A	1	60	1	1	10	30	15	0	51-60	T2N2M1 Ⅳ	4	鳞癌	右肺癌	2	1
1	1	G822	3	3	2	3	3	2	2	A/G	A/A	G/G	1	81	2	1	10	50	25	1	81-90			腺癌	左侧胸腔积液（腺癌）	12	1
1	1	G859	3	2	3	3	3	3	3	A/G	G/A	G/A	2	50	1	0			0	0	41-50	T2N0M1 Ⅳ	4	腺癌	左肺腺癌	35.3	0
1	1	G870	3	3	1	3	3	1	1	A/G	A/A	G/A	1	64	2	1	10	30	15	0	61-70	T2N0M0 1b	1	鳞癌	右肺上叶鳞癌，低分化，未见转移	21	1
1	1	G871	3	3	2	3	3	2	2	A/G	A/A	G/A	1	55	1	1	10	30	15	0	51-60			腺癌	右肺腺癌	6	0
1	1	G872	3	3	1	3	3	1	1	A/G	A/A	G/A	1	66	2	1	20	40	40	1	61-70	T1N2Mx	2	鳞癌	右肺鳞癌
1	1	G881	3	3	2	3	3	2	2	A/A	G/G	G/G	1	65	2	0			0	0	61-70	T1N0M0	1	鳞癌	左肺鳞癌
1	1	G887	3	3	2	3	3	2	2	A/A	G/A	G/G	1	58	1	1	30	30	45	1	51-60	T4N1M0 3b	3	鳞癌	左肺下叶鳞癌，中分化，肺门淋巴结转移1/7	100.47	1
1	1	G895	3	3	2	3	3	3	3	A/G	G/A	G/A	1	56	1	1	20	20	20	1	51-60	T2N0M0	4	鳞癌	左肺下叶鳞状细胞癌，中分化	20	1
1	1	G926	3	3	2	3	3	2	2	A/A	G/A	G/G	2	59	1	0			0	0	51-60			腺癌	左肺腺癌	38.73	0
1	1	G934	3	3	3	3	3	3	3	A/G	G/A	G/A	1	52	1	0			0	0	51-60	T2N1M0 ⅡB	2	腺癌	右肺腺癌，中低分化，见转移，肺门1/7	16	1
1	1	G939	3	3	2	3	3	2	2	A/A	A/A	G/G	1	71	2	0			0	0	71-80			腺癌	左肺下叶腺癌	32.67	1
1	1	G954	3	3	3	3	3	3	3	A/A	A/A	G/G	2	84	2	0			0	0	81-90	T4N3M1 Ⅳ	4	腺癌	左肺腺癌	30.27	0
1	1	G981	3	3	3	3	3	3	3	A/G	A/A	G/A	2	60	1	0			0	0	51-60	T4N2M1 Ⅳ	4	腺癌	左肺腺癌	21	1
1	1	G987	3	3	2	3	3	2	2	A/A	G/A	G/G	1	52	1	0			0	0	51-60	Ⅳ	4	鳞癌	左肺鳞癌
1	1	G992	3	3	2	3	3	2	2	A/A	G/A	G/G	2	57	1	0			0	0	51-60	T3N0M0ⅡB	2	腺癌	双肺腺癌	32.37	1
1	1	G1000	3	3	2	3	3	2	1	A/A	G/A	G/G	1	64	2	1	7.5	15	5.625	1	61-70	TxN2M1	4	腺癌	左肺下叶腺癌	6	0
1	1	G1016	3	3	2	3	3	2	2	A/A	G/A	G/G	1	50	1	1	15	30	22.5	1	41-50	T2N1M0 2b	2	鳞癌	左肺鳞癌，中分化，淋巴未见转移
1	1	G1017	3	3	2	3	3	2	2	A/A	G/G	G/G	1	55	1	0			0	0	51-60	T1N1M1 Ⅳ	4	鳞癌	左肺鳞状细胞癌	18	1
1	1	G1025	3	3	2	3	3	2	2	A/G	A/A	G/A	1	70	2	1	10	40	20	1	61-70			鳞癌	右肺鳞癌，低分化	15.03	0
1	1	G1054	3	3	1	3	3	1	1	A/A	G/A	G/G	2	42	1	0			0	0	41-50	T4NxM1 Ⅳ	4	腺癌	肺腺癌
1	1	G1077	3	3	3	3	3	3	3	A/G	G/A	G/A	1	63	2	0			0	0	61-70	T4N2M0 ⅢB	3	鳞癌	左肺鳞状细胞癌
1	1	G1079	3	3	3	3	3	3	3	A/G	G/A	G/A	2	72	2	0			0	0	71-80			腺癌	肺恶性肿瘤
1	1	G1081	3	3	3	3	3	3	3	A/A	A/A	G/G	1	74	2	1	10	40	20	0	71-80			腺癌	左肺上叶腺癌	9.93	0
1	1	G1107	3	3	3	3	3	3	3	A/A	G/A	G/G	1	47	1	1	20	30	30	0	41-50	T2N0M0	1	鳞癌	右肺下叶鳞状细胞癌
1	1	G1115	3	3	2	3	3	2	2	A/A	G/A	G/G	2	80	2	0			0	0	71-80			腺癌	可疑肺腺癌	31	1
1	1	G1129	3	3	2	3	3	2	2	A/G	A/A	G/A	1	59	1	1	7.5	20	7.5	1	51-60			腺癌	右肺上叶，可疑腺癌细胞
1	1	G1136	3	3	3	3	3	3	3	A/A	A/A	G/G	1	63	2	1	20	40	40	0	61-70	T4N2M0 3b	3	腺癌	右肺腺癌
1	1	G1152	3	3	2	3	3	2	2	A/G	A/A	G/G	2	60	1	0			0	0	51-60	T4N1M1	4	腺癌	左肺腺癌，中低分化，见转移3/29	84.5	1
1	1	G1178	3	3	2	3	3	2	2	A/A	G/A	G/G	1	56	1	1	20	30	30	1	51-60	T0N0M1	4	腺癌	右肺腺癌	12.93	0
1	1	G1193	3	3	2	3	3	2	2	A/A	G/A	G/G	1	65	2	0			0	0	61-70	T4N2M1	4	腺癌		32.2	0
1	1	G1201	3	3	3	3	3	3	3	A/G	A/A	G/A	2	59	1	0			0	0	51-60	T2N2M1	4	鳞癌		9	0
1	1	G1228	3	3	2	3	3	2	2	A/A	G/A	G/G	1	59	1	1	30	30	45	0	51-60	T2N0M0	1	腺癌		9.73	0
1	1	G1231	3	3	2	3	3	2	2	A/A	G/A	G/G	1	61	2	1	20	30	30	0	61-70	T2N3M0	3	腺癌		5.13	0
1	1	G1234	3	3	3	3	3	3	3	G/G	A/A	A/A	1	59	1	1	20	30	30	0	51-60			中心型肺癌		21.37	0
1	1	G1248	3	3	2	3	3	2	2	A/A	G/G	G/G	2	49	1	0			0	0	41-50	T4n2M0	3	腺癌		25	1
1	1	G1253	3	3	2	3	3	2	2	A/A	G/A	G/G	1	62	2	1	20	40	40	0	61-70	T2N2M1	4	腺癌		16.9	0
1	1	G1279	3	3	2	3	3	1	1	A/A	G/A	G/G	1	63	2	0			0	0	61-70	TxNxM1	4	腺癌		6	1
1	1	G1280	3	2	3	1	2	2	3	A/G	G/A	G/A	1	64	2	1	50	40	100	0	61-70	T2N3M1	4	鳞癌		12.13	0
1	1	G1286	3	2	2	1	2	1	2	A/A	G/A	G/G	2	54	1	0			0	0	51-60	T2N0M0	1	腺癌		24.6	1
1	1	G1288	1	1	2	1	1	1	3	A/A	G/A	G/G	1	63	2	1	20	40	40	0	61-70	T2N0M0	1	腺癌		18.63	0
1	1	G1289	3	1	3	1	2	2	3	G/G	A/A	A/A	2	67	2	0			0	0	61-70	TxNxM1	4	腺癌		10.73	0
1	1	G1299	1	2	2	1	2	1	1	A/G	G/A	G/A	2	58	1	0			0	0	51-60	T2N2M0	2	鳞癌		28.73	1
1	1	G1304	3	2	2	1	2	1	2	A/G	A/A	G/G	2	56	1	0			0	0	51-60	T4N0M0	3	腺癌
1	1	G1307	3	3	2	3	3	2	1	A/A	G/G	G/G	2	63	2	0			0	0	61-70	T2N2M0	2	腺癌		21.4	1
1	1	G1313	3	3	3	3	3	3	3	A/G	A/A	G/A	1	46	1	0			0	0	41-50	TxNxM1	4	腺癌		28.77	1
1	1	G1314	3	3	2	3	3	2	1	A/A	A/A	G/G	2	71	2	0			0	0	71-80	T4N2M1	4	腺癌		31.23	0
1	1	G1315	3	3	3	3	3	3	3	A/A	G/G	G/G	1	56	1	0			0	0	51-60			周围型肺癌		20	1
1	1	G1322	3	3	3	3	3	3	3	A/A	A/A	G/G	1	46	1	1	15	20	15	0	41-50	T1N0M0	1	肺泡细胞癌		24.97	1
1	1	G1323	3	3	3	3	3	3	3	G/G	A/A	A/A	1	64	2	1	15	20	15	0	61-70	TxNxM1	4	腺癌		33	1
1	1	G1343	3	3	2	3	3	2	2	A/A	G/A	G/G	1	54	1	1	10	20	10	0	51-60	TxNxM1	4	腺癌		20	0
1	1	G1345	3	2	3	1	2	2	3	G/G	A/A	A/A	2	70	2	0			0	0	61-70	T2N2M0	2	腺癌
1	1	G1356	3	3	3	3	3	3	3	A/A	G/G	G/G	2	39	1	0			0	0	31-40	T2N2M1	4	腺癌		17.77	0
1	1	G1360	3	3	3	3	3	3	3	A/G	G/A	G/A	1	67	2	1	20	40	40	0	61-70	TxN2M0	2	鳞癌		19.73	1
1	1	G1380	3	2	3	1	2	2	3	A/G	G/A	G/A	1	40	1	1	20	20	20	0	31-40	T1N0M0	1	鳞癌		8	1
1	1	G1391	3	3	1	3	3	1	1	A/A	G/G	G/G	1	62	2	1	20	40	40	0	61-70	TxNxM1	4	腺癌		11.37	0
1	1	G1423	3	3	3	3	3	3	3	A/A	G/G	G/G	2	61	2	0			0	0	61-70	IV	4	鳞癌		23.27	0
1	1	G1426	1	2	2	1	2	2	3	A/A	G/A	G/G	1	66	2	1	20	40	40	0	61-70	T2N2M0	2	鳞癌		23.23	1
1	1	G1445	3	3	3	3	3	3	3	A/A	G/A	G/G	2	58	1	0			0	0	51-60	IV	4	腺癌		23	0
1	1	G1447	3	3	3	3	3	3	3	A/A	G/A	G/G	1	57	1	1	20	30	30	0	51-60	T4N0M0	3	腺癌		6	1
1	1	G1467	3	3	3	3	3	3	3	A/G	A/A	G/A	1	78	2	0			0	0	71-80	T4NxM0	3	腺癌		8.77	0
1	1	G1491	3	3	3	3	3	3	3	A/A	A/A	G/G	1	66	2	0			0	0	61-70	T1N2M0 2a	2	鳞癌		22.97	1
1	1	G1493	1	2	2	1	2	2	3	A/G	G/A	G/A	2	79	2	0			0	0	71-80	T2N0M0	1	鳞癌		10.93	0
1	1	G1502	3	2	2	1	2	1	2	A/G	A/A	G/G	1	52	1	1	20	20	20	0	51-60	TxN2M0	2	腺癌		28	1
1	1	G1506	3	3	1	3	3	1	1	A/A	G/G	G/G	2	74	2	0			0	0	71-80	IV	4	大细胞癌		15	1
1	1	G1512	1	2	2	1	2	1	2	A/G	G/A	G/G	1	60	1	1	20	30	30	0	51-60	IV	4	鳞癌		5	1
1	1	G1520	3	3	2	3	3	2	2	A/A	G/A	G/G	1	69	2	0			0	0	61-70	T2N1M0	2	腺癌		19.7	1
1	1	G1521	3	2	3	3	3	3	3	A/A	A/A	G/G	2	46	1	0			0	0	41-50	T2N2M0	2	腺癌		21.27	1
1	1	G1541	3	2	2	1	2	1	2	A/A	A/A	G/G	2	57	1	0			0	0	51-60	ⅡB	2	腺癌		5.1	0
1	1	G1551	3	3	2	3	3	2	2	A/G	G/A	G/A	1	61	2	1	20	40	40	0	61-70	ⅢA	3	大细胞神经内分泌瘤		18.1	1
1	1	G1556	3	3	2	3	3	2	2	A/A	A/A	G/G	1	67	2	0			0	0	61-70	ⅡA	2	腺癌		19.3	1
1	1	G1568	3	3	3	3	3	3	3	A/G	G/A	G/A	1	61	2	1	30	40	60	1	61-70	Ⅳ	4	腺癌
1	1	G1580	3	3	3	3	3	3	3	A/A	A/A	G/G	2	49	1	0			0	0	41-50	Ⅳ	4	腺癌		4.27	0
1	1	G1584	3	3	2	3	3	2	2	A/A	G/G	G/G	1	63	2	1	20	40	40	0	61-70	T2N2MO Ⅲa	3	鳞癌		19.97	0
1	1	G1585	3	3	2	3	3	2	1	A/A	G/A	G/G	2	59	1	0			0	0	51-60	Ⅳ	4	腺癌		18.67	1
1	1	G1586	3	3	2	3	3	2	2	A/A	G/A	G/G	1	58	1	1	20	40	40	1	51-60	Ⅱb	2	腺癌		19	0
1	1	G1607	3	3	2	3	3	2	2	A/G	A/A	G/A	1	64	2	1	20	40	40	1	61-70	Ⅵ	4	鳞癌		16	1
1	1	G1613	3	2	2	1	2	1	2	A/A	G/A	G/G	2	36	1	0			0	0	31-40	Ⅲa	3	腺癌		9	1
1	1	G1635	3	3	3	3	3	3	3	A/A	G/A	G/G	1	74	2	0			0	0	71-80	Ⅳ	4	鳞癌		6.13	0
1	1	G1639	3	3	2	3	3	2	2	A/G	A/A	G/A	1	64	2	1	30	40	60	1	61-70	ⅢA	3	腺癌		4	1
1	1	G1656	3	3	2	3	3	2	2	A/A	A/A	G/G	2	53	1	0			0	0	51-60	T3N1MO Ⅲa	3	混合型细胞癌		14	1
1	1	G1657	3	3	2	3	3	2	2	G/G	A/A	A/A	2	64	2	1	4	30	6	0	61-70	T3N2M0 Ⅲa	3	鳞癌		24.4	0
1	1	G1673	3	3	3	3	3	3	3	A/A	G/A	G/G	2	62	2	0			0	0	61-70	Ⅳ	4	鳞癌		45.37	0
1	1	G1675	3	3	2	3	3	2	2	A/G	G/A	G/A	2	64	2	0			0	0	61-70	ⅢA	3	腺癌		28.2	1
1	1	G1687	3	3	2	3	3	2	2	A/A	G/A	G/G	2	52	1	0			0	0	51-60	Ⅳ	4	腺癌
1	1	G1707	3	3	2	3	3	2	2	A/G	A/A	G/A	1	64	2	1	20	30	30	0	61-70	T2N2M0 ⅢA	3	腺癌		14.47	1
1	1	G1717	3	3	2	3	3	2	2	A/A	A/A	G/G	1	62	2	1	10	30	15	1	61-70	Ⅳ	4	鳞癌		2	1
1	1	G1731	3	3	2	3	3	1	1	A/A	G/A	G/G	1	66	2	1	30	40	60	1	61-70	Ⅳ	4	腺癌		13.5	0
1	1	G1733	3	3	2	3	3	1	2	A/G	A/A	G/A	2	53	1	0			0	0	51-60	Ⅳ	4	腺癌		72.9	1
1	1	G1770	3	3	2	3	3	2	2	A/A	G/A	G/G	1	69	2	0			0	0	61-70	T4NxM0 Ⅲ	3	腺癌		20.2	1
1	1	G1774	3	3	3	3	3	3	3	A/A	A/A	G/G	2	73	2	0			0	0	71-80	Ⅳ	4	腺癌		2.7	0
1	1	G1775	3	3	2	3	3	2	2	A/A	G/A	G/G	2	71	2	0			0	0	71-80	T2N2MO Ⅲa	3	腺癌		49	1
1	1	G1777	3	1	3	1	2	2	3	G/G	A/A	A/A	2	67	2	0			0	0	61-70	Ⅳ	4	腺癌		10.73	0
1	1	G1779	3	3	2	3	3	2	2	A/G	G/A	G/A	1	53	1	1	20	30	30	0	51-60	T3NOMO Ⅱb	2	混合细胞癌		17.23	0
1	1	G1809	3	3	3	3	3	3	3	A/A	G/G	G/G	2	61	2	0			0	0	61-70	T4N2MO IIIB	3	腺癌		13	0
1	1	G1816	3	3	3	3	3	3	3	A/A	A/A	G/G	2	65	2	0			0	0	61-70	IV	4	腺癌		98.63	1
1	1	G1830	3	3	3	3	3	3	3	A/A	G/A	G/G	2	58	1	0			0	0	51-60	IIIB	3	腺癌
1	1	G1847	3	3	3	3	3	3	3	A/A	G/A	G/G	1	59	1	1	20	50	50	0	51-60	T2N2MO IIIA	3	鳞癌		8.8	0
1	1	G1856	3	3	3	3	3	3	3	A/A	G/A	G/G	1	62	2	0			0	0	61-70	IIB	2	腺癌
1	1	G1860	3	3	2	3	3	2	2	A/G	A/A	G/A	2	62	2	0			0	0	61-70	IIB	2	鳞癌		3	0
1	1	G1862	3	3	3	3	3	2	3	A/G	G/A	G/G	1	60	1	0			0	0	51-60	TXNXM1	4	腺癌	腺癌	23.5	1
1	1	G1864	3	3	2	3	3	2	2	A/A	G/A	G/G	2	60	1	0			0	0	51-60	-		鳞癌	鳞癌	10.43	1
1	1	G1873	3	3	3	3	3	3	3	A/A	G/A	G/G	1	40	1	1	20	20	20	0	31-40	TXNXM1	4	腺癌	腺癌	3.67	0
1	1	G1879	3	3	2	3	3	2	2	A/A	G/A	G/G	1	55	1	0			0	1	51-60	T2N0M0	1	腺癌	左肺腺癌，累及脏层胸膜，淋巴结未见转移	28	0
1	1	G1891	3	2	3	3	3	3	3	A/G	G/A	G/A	2	56	1	0			0	0	51-60	T2N2M0	3	腺癌	低分化腺癌，部分呈印戒细胞样	3.77	0
1	1	G1894	3	3	2	3	3	1	1	A/A	G/A	G/G	1	68	2	0			0	0	61-70	T3N1M1		鳞癌	低分化鳞癌	79	1
1	1	G1898	3	3	2	3	3	2	2	A/G	G/A	G/A	2	40	1	0			0	0	31-40	T2N2M1	4	腺癌	腺癌	7	0
1	1	G1900	3	3	1	3	3	1	1	A/A	G/A	G/G	1	47	1	1	20	20	20	0	41-50	TXN0M0	1	鳞癌	鳞癌	19	1
1	1	G1907	3	3	2	3	3	2	2	A/G	G/A	G/A	2	66	2	0			0	0	61-70	TXNXM1	4	腺癌	腺癌	10.3	1
1	1	G1908	3	3	2	3	3	3	3	A/A	G/G	G/G	1	53	1	0			0	0	51-60	-		鳞癌	鳞癌	45	1
1	1	G1914	3	3	2	3	3	2	2	A/G	A/A	G/A	2	59	1	0			0	0	51-60			腺癌	腺癌，未见淋巴结转移	69.43	1
1	1	G1915	3	2	3	1	2	2	3	A/A	G/A	G/G	2	57	1	0			0	0	51-60	T2N0M0	1	腺癌	左肺腺癌，中分化70%,部分为粘液腺癌30%，肿瘤直径2.5cm，累及胸膜，淋巴结0/12	12.07	1
1	1	G1916	3	2	2	1	2	1	2	A/G	A/A	G/G	2	57	1	0			0	0	51-60	T1N0M1	4	腺癌	腺癌	10.6	0
1	1	G1923	3	3	2	3	3	2	2	A/G	A/A	G/G	2	37	1	0			0	0	31-40	T4NXM1	4	腺癌	腺癌	18.1	0
1	1	G1949	3	2	3	3	3	3	3	A/G	G/A	G/A	2	52	1	0			0	0	51-60	T2N0M1	4	腺癌	腺癌	35.3	0
1	1	G1955	3	2	2	1	2	1	2	A/G	A/A	G/G	1	52	1	1	20	20	20	1	51-60	-		腺癌	低分化腺癌，纵膈淋巴结肿大侵犯上腔静脉	28	1
1	1	G1977	3	3	1	3	3	1	1	A/A	G/A	G/G	1	63	2	0			0	0	61-70	T2NOM1	4	鳞癌	左肺鳞癌，中低分化，侵及肋骨	4	1
1	1	G1980	3	3	2	3	3	1	1	A/A	G/G	G/G	1	60	1	1	60	50	150	1	51-60	T2NXM0	2	腺癌	右肺混合性腺癌，其中细支气管肺泡癌占90%,微小乳头状癌5%，侵袭性腺癌5%	5	1
1	1	G1981	1	2	2	1	2	2	3	A/A	A/A	G/G	1	58	1	1	20	50	50	1	51-60	T2N2M0	3	鳞癌	右肺上叶鳞癌，中低分化，局灶伴神经内分泌分化，淋巴结未见转移	11.8	1
1	1	G1984	3	3	2	3	3	2	2	A/A	A/A	G/G	1	48	1	1	60	20	60	0	41-50	T1bN1MO	1	鳞癌	左肺下叶低分化鳞癌	26	1
1	1	G1985	3	2	2	3	3	2	2	A/A	A/A	G/G	1	63	2	1	20	30	30	1	61-70			鳞癌	鳞癌	11.7	1
1	1	G1990	3	3	2	3	3	2	2	A/A	G/A	G/G	1	44	1	1	20	18	18	0	41-50	-		鳞癌	左肺上叶鳞癌，中分化	81	1
1	1	G2010	3	3	3	3	3	3	3	A/G	G/A	G/A	2	76	2	0			0	0	71-80	TXNXM1	4	腺癌	腺癌	20.3	0
1	1	G2016	3	3	2	3	3	2	2	A/A	G/A	G/G	1	68	2	1	20	40	40	1	61-70	TXNXM1	4	腺癌	左肺腺癌	9	1
1	1	G2037	3	3	2	3	3	2	2	A/A	G/G	G/G	1	53	1	1	20	30	30	1	51-60	T2N2M0	3	鳞癌	左肺下叶开口鳞癌，低分化	109.1	1
1	1	G2038	3	2	2	1	2	1	1	A/G	A/A	G/A	2	63	2	0			0	0	61-70	TXN3M1	4	腺癌	腺癌	8	0
1	1	G2041	3	3	1	3	3	1	1	A/G	A/A	G/A	1	58	1	1	40	30	60	1	51-60	cTXN3M0	3	鳞癌	鳞癌	8.4	0
1	1	G2042	3	3	3	3	3	3	3	A/A	G/A	G/G	2	59	1	0			0	0	51-60			腺癌	腺癌	18	0
1	1	G2043	1	1	2	1	1	1	3	A/A	G/A	G/G	1	64	2	1	20	40	40	1	61-70	T2N0M0	1	腺癌	右肺腺癌，中高分化，淋巴结0/15	19	1
1	1	G2056	3	3	2	3	3	2	2	A/A	A/A	G/G	1	68	2	0			0	0	61-70	T1N0M0	1	腺癌	右肺上叶中分化腺癌	23	1
1	1	G2082	3	2	2	3	3	2	2	A/A	A/A	G/G	1	63	2	1	20	30	30	1	61-70	TXNXM1	4	鳞癌	鳞癌	11.7	1
1	1	G2091	3	3	2	3	3	2	2	A/A	A/A	G/G	2	51	1	0			0	0	51-60	T2N2M0	3	腺癌	直肠溃疡性粘液腺癌	24	0
1	1	G2103	3	3	2	3	3	2	2	A/A	A/A	G/G	2	72	2	0			0	0	71-80	T4N2M0	3	腺癌	左肺下叶低分化腺癌	31.53	0
1	1	G2120	3	3	3	3	3	3	3	A/G	A/A	G/G	2	48	1	0			0	0	41-50	TXNXM1	4	鳞癌	左上肺鳞癌	79	1
1	1	G2128	1	2	2	1	2	2	3	A/A	G/A	G/G	1	57	1	0			0	0	51-60	T1N0M0	1	腺癌	高分腺癌	6	1
1	1	G2166	3	2	2	1	2	1	2	A/G	G/A	G/A	1	66	2	1	60	39	117	0	61-70	T2N2M0	3	鳞癌	鳞状细胞癌	19.8	0
1	1	G2185	3	3	2	3	3	2	2	A/G	G/A	G/A	2	61	2	0			0	0	61-70	TXNXM1	4	腺癌	左肺中分化腺癌	18.13	1
1	1	G2212	1	2	2	1	2	2	3	A/A	G/A	G/G	1	67	2	1	20	40	40	1	61-70			鳞癌	肺癌可疑鳞癌	23.23	1
1	1	G2245	3	3	3	3	3	3	2	A/A	G/A	G/G	2	50	1	0	0	0	0	0	41-50	TxNxM1	4	鳞癌	非小细胞肺癌，考虑鳞癌	7.67	0
1	1	G2247	3	2	3	3	3	3	3	A/G	A/A	G/A	1	69	2	0	0	0	0	0	61-70		4	腺癌	低分化腺癌	1.57	0
1	1	G2254	3	3	2	3	3	2	2	A/G	G/A	G/A	1	52	1	1	15	30	22.5	1	51-60	T2N1M0	2	鳞癌	中分化鳞癌	14.8	1
1	1	G2268	3	3	2	3	3	2	1	A/G	G/A	G/A	2	76	2	0	0	0	0	0	71-80	T2N1M0	3	鳞癌	鳞癌	23	0
1	1	G2312	3	3	1	3	3	1	1	A/A	G/A	G/G	2	49	1	0	0	0	0	0	41-50	T2N0M0	1	腺癌	右肺上叶腺癌中分化，部分为粘液性腺癌，0/9	1	1
1	1	G2346	3	3	3	3	3	3	3	A/A	G/A	G/G	1	57	1	1	10	30	15	0	51-60	TxN3M0	3	鳞癌	低分化鳞癌	9.13	1
1	1	G2397	3	2	2	1	2	1	2	A/G	G/A	G/A	2	69	2	0	0	0	0	0	61-70	T1N0M0	1	腺癌	右肺中叶腺癌	9	1
1	1	G2398	3	3	3	3	3	3	3	A/G	G/A	G/A	2	64	2	0	0	0	0	0	61-70	T2N0M0	1	腺癌	右肺上叶腺癌中分化	7.8	1
1	1	G2416	3	3	2	3	3	2	2	A/A	G/A	G/G	2	61	2	1	40	30	60	0	61-70	T1N0M0	1	腺癌	左肺下叶腺癌高分化 0/5
1	1	G2453	3	3	3	3	3	3	3	A/A	G/A	G/G	2	62	2	0	0	0	0	0	61-70	Ct3n3m0	3	鳞癌	鳞状细胞癌	8	1
1	1	G2479	3	3	2	3	3	2	2	A/A	G/G	G/G	1	59	1	1	40	40	80	1	51-60			鳞癌	鳞癌	7.93	1
1	1	G2493	3	3	2	3	3	2	2	A/A	A/A	G/G	2	50	1	0	0	0	0	0	41-50	T2N0M0	1	腺癌	中分化腺癌，未见淋巴结转移	42.2	1
1	1	G2520	3	2	2	1	2	1	2	A/A	G/A	G/G	1	56	1	1	30	30	45	1	51-60	T4NxM0	3	腺癌	左肺腺癌	1.93	1
1	1	G2553	3	3	2	3	3	3	3	A/A	G/A	G/G	2	50	1	0	0	0	0	0	41-50	T2N0M0	1	腺癌	右肺上叶中高分化腺癌	13.57	1
1	1	G2559	3	2	3	1	2	2	3	A/A	G/A	G/G	1	56	1	0	0	0	0	0	51-60	T2N2M0	3	鳞癌	中分化鳞癌	5.07	0
1	1	G2570	3	3	2	3	3	2	2	G/G	A/A	A/A	1	47	1	1	40	20	40	0	41-50	TxN2M1	4	腺癌	左肺下叶腺癌	7	1
1	1	G2571	3	3	1	3	3	1	1	A/G	G/A	G/A	1	69	2	1	20		0	0	61-70	T3N0M0	2	鳞癌	右肺鳞癌中分化	7.33	1
1	1	G2572	3	3	2	3	3	2	2	A/G	A/A	G/A	1	50	1	1	20	20	20	0	41-50	T2N2M0	3	鳞癌	鳞状细胞癌	8.3	1
1	1	G2575	3	2	2	1	2	1	2	A/A	G/G	G/G	1	65	2	1	20	40	40	1	61-70	TxN2M0		鳞癌	右肺下叶鳞状细胞癌	7.3	0
1	1	G2587	3	3	3	3	3	3	3	A/A	G/A	G/G	2	60	1	0	0	0	0	0	51-60	T2N0M0	1	鳞癌	左肺下叶中低分化鳞癌	28.97	1
1	1	G2601	3	2	2	1	2	1	2	A/G	A/A	G/G	2	48	1	0	0	0	0	0	41-50	T2N0M0	1	腺癌	右肺上叶腺癌中分化	10.07	1
1	1	G2602	3	3	2	3	3	2	2	A/A	G/A	G/G	1	60	1	1	30	30	45	1	51-60	T2N1M0	2	鳞癌	左肺下叶中分化鳞癌	87	1
1	1	G2617	3	3	2	3	3	2	2	A/G	A/A	G/A	1	60	1	1	10	30	15	1	51-60	T4N0M0	3	腺癌	右肺下叶腺癌中分化	8.13	1
1	1	G2625	3	3	3	3	3	3	3	G/G	A/A	G/A	1	58	1	1	20	30	30	1	51-60	T2N0M0	1	腺癌	低分化腺癌	23.13	0
1	1	G2631	3	2	3	3	3	3	3	A/A	G/A	G/G	1	58	1	1			0	0	51-60	T2N2M0	3	鳞癌	左肺上叶鳞癌	5	1
1	1	G2651	3	3	3	3	3	3	2	A/G	A/A	G/A	1	70	2	1	10	20	10	0	61-70	TxNxM1	4	鳞癌	右肺下叶鳞癌	3	1
1	1	G2652	3	3	2	3	3	2	3	A/A	G/A	G/G	1	77	2	0	0	0	0	1	71-80			鳞癌	鳞癌
1	1	G2655	3	3	3	3	3	3	3	A/A	G/G	G/G	2	40	1	0	0	0	0	0	31-40	TxN2M1	4	腺癌	腺癌	7.6	1
1	1	G2664	3	3	3	3	3	3	3	A/G	A/A	G/A	2	64	2	0	0	0	0	0	61-70	T1N1M0	2	腺癌	腺癌	9.6	1
1	1	G2668	3	3	3	3	3	3	2	A/G	A/A	G/A	1	55	1	1	40	30	60	1	51-60	T3N0M0	2	鳞癌	右肺上叶鳞癌	9.37	1
1	1	G2715	3	3	3	3	3	3	3	A/G	G/A	G/A	1	57	1	1	20	30	30	1	51-60	cTxN2M0		腺癌	腺癌	9.97	1
1	1	G2730	3	3	2	3	3	2	2	A/G	G/A	G/A	1	70	2	0	0	0	0	0	61-70	TxNxM1	4	鳞癌	低分化鳞癌	4	1
1	1	G2739	3	3	3	3	3	3	3	A/A	G/A	G/G	1	57	1	1	20	30	30	1	51-60	T2N0M0	1	腺癌	右肺上叶腺癌术后	9.53	1
1	1	G2741	3	3	3	3	3	3	3	A/A	G/A	G/G	1	64	2	0	0	0	0	0	61-70			鳞癌	鳞癌	6.93	1
1	1	G2745	3	2	2	1	2	1	2	A/G	A/A	G/A	1	73	2	0	0	0	0	0	71-80	T4N1M0	3	腺癌	右肺腺癌中低分化	59.1	1
1	1	G2762	3	3	3	3	3	3	3	A/G	A/A	G/A	2	68	2	0	0	0	0	0	61-70		4	腺癌	肺腺癌	7.97	1
1	1	G2774	3	2	2	1	2	1	2	A/G	G/A	G/A	2	72	2	0	0	0	0	0	71-80	TxN0M1	4	腺癌	腺癌	54.73	0
1	1	G2796	3	3	3	3	3	3	3	A/G	A/A	G/A	2	55	1	0	0	0	0	0	51-60	T4N2M0	3	腺癌	右肺下叶腺癌术后	6	1
1	1	G2803	3	3	3	3	3	3	3	A/G	A/A	G/A	1	64	2	0	0	0	0	1	61-70			鳞癌	鳞状细胞癌	6.53	1
1	1	G2809	3	3	3	3	3	3	3	A/A	G/A	G/G	1	62	2	1	20	30	30	1	61-70			鳞癌	低分化鳞癌	1	1
1	1	G2825	3	3	2	3	3	2	2	A/G	A/A	G/A	1	66	2	1	20	40	40	0	61-70		4	鳞癌	非小细胞肺癌考虑鳞癌
1	1	G2853	1	2	2	1	2	2	3	A/G	A/A	G/A	1	50	1	1	15	30	22.5	0	41-50	T3N2M0	3	鳞癌	中低分化鳞癌	12	1
1	1	G2865	3	3	3	3	3	3	3	A/A	G/G	G/G	1	75	2	1	20	58	58	1	71-80	T2N1M0	2	鳞癌	鳞癌	16.73	0
1	1	G2875	3	3	2	3	3	2	2	A/A	G/A	G/G	1	66	2	1	7	30	10.5	0	61-70	T3N2M0	3	鳞癌	鳞癌中分化 8/14	5.4	1
1	1	G2881	3	3	2	3	3	2	2	G/G	A/A	A/A	1	64	2	0	0	0	0	0	61-70	T2N2M0	3	腺癌	腺癌	4	1
1	1	G2891	3	3	2	3	3	2	2	A/A	G/A	G/G	1	58	1	1	10	20	10	1	51-60	T2N0M0	1	腺癌	左肺上叶腺癌术后	6.7	1
1	1	G2895	3	3	3	3	3	3	2	A/G	G/A	G/A	1	53	1	1	40	40	80	1	51-60			鳞癌	非典型鳞状上皮细胞癌	5.73	1
1	1	G2904	3	2	3	1	2	2	3	A/G	A/A	G/A	1	58	1	1	40	30	60	1	51-60	T2N1M0	2	鳞癌	中分化鳞癌 1/16
1	1	G2905	3	2	3	1	2	2	3	A/A	G/A	G/G	2	62	2	1	20	40	40	0	61-70			腺癌	腺癌	5.43	1
1	1	G2906	3	3	2	3	3	1	1	A/A	G/A	G/G	1	77	2	0	0	0	0	0	71-80		4	腺癌	腺癌	14.33	0
1	1	G2938	3	3	3	3	3	3	3	A/A	A/A	G/G	1	59	1	1	20	30	30	1	51-60	T2N0M0	1	腺癌	腺癌中分化 0/3	5.27	1
1	1	G2941	3	3	3	3	3	3	3	A/A	G/G	G/G	2	41	1	0	0	0	0	0	41-50		4	腺癌	腺癌	8.37	1
1	1	G2946	3	2	2	3	3	2	2	A/A	A/A	G/G	1	72	2	1	20	30	30	1	71-80	T2N0M0	1	腺癌	右肺上叶腺癌术后	5	1
1	1	G2949	3	3	2	3	3	2	2	A/A	G/G	G/G	2	50	1	0	0	0	0	0	41-50	T2N2M0	3	腺癌	腺癌低分化 3/19	9.87	1
1	1	G2985	3	2	2	1	2	1	2	A/A	G/A	G/G	1	48	1	1	20	20	20	1	41-50			腺癌	乳头状腺癌	4.73	1
1	1	G2987	3	3	2	3	3	2	2	A/G	A/A	G/A	1	59	1	0	0	0	0	0	51-60			腺癌	可疑腺癌	9.07	1
1	1	G2998	3	3	2	3	3	2	2	A/G	G/A	G/A	2	61	2	0	0	0	0	0	61-70	T2N2M0	3	腺癌	浸润性腺癌，中高分化 4/10	4.3	1
1	1	G3003	3	3	3	3	3	3	3	A/A	G/A	G/G	1	68	2	0	0	0	0	0	61-70			鳞癌	中高分化鳞癌
1	1	G3008	3	3	3	3	3	3	3	A/A	G/G	G/G	1	50	1	1	50	40	100	1	41-50	T1N3M0	3	腺癌	低分化腺癌	5.53	1
1	1	G3016	3	3	2	3	3	2	2	G/G	A/A	A/A	1	56	1	1	20	30	30	0	51-60	T2N2M0	3	鳞癌	低分化鳞癌，，办神经内分泌分化 5/14	6.6	1
1	1	G3026	3	3	1	3	3	1	1	A/G	G/A	G/A	2	79	2	0	0	0	0	0	71-80	T4N0M0	3	腺癌	高分化腺癌 0/15	80.97	0
1	1	G3048	3	2	2	1	2	1	2	A/G	A/A	G/G	1	53	1	0	0	0	0	0	51-60			腺癌	右肺上叶低分化腺癌	23	1
1	1	G3049	3	3	3	3	3	3	3	A/A	G/G	G/G	1	60	1	1		40	0	0	51-60	T2N2M0	3	腺癌	右肺腺癌	5	1
1	1	G3061	3	3	2	3	3	2	2	A/G	A/A	G/A	2	60	1	0	0	0	0	0	51-60			腺癌	右肺中叶腺癌
1	1	G3074	3	2	3	1	2	2	3	A/A	G/A	G/G	2	46	1	0	0	0	0	0	41-50		4	鳞癌	右肺鳞癌	3.47	0
1	1	G3078	3	3	1	3	3	1	1	A/A	G/A	G/G	1	53	1	1	30	30	45	1	51-60			鳞癌	右肺鳞癌术后	4.83	1
1	1	G3086	3	3	2	3	3	2	2	A/G	G/A	G/A	1	54	1	1	20	30	30	1	51-60			腺癌	右肺下叶腺癌	4.5	1
1	1	G3095	1	2	2	1	2	1	2	A/A	G/A	G/G	1	53	1	1	20	30	30	1	51-60		4	腺癌	右肺腺癌	4.6	1
1	1	G3142	1	3	2	3	3	1	1	A/A	G/G	G/G	2	65	2	0	0	0	0	0	61-70	T1bN0M0	1	腺癌	中分化腺癌 0/11	5	1
1	1	G3152	3	3	1	3	3	1	1	A/A	A/A	G/G	1	82	2	1	10	20	10	0	81-90			鳞癌	左肺下叶鳞癌	6.6	1
1	1	G3197	3	2	3	1	2	2	3	A/A	G/A	G/G	1	71	2	0	0	0	0	1	71-80	T2N3M1	4	腺癌	右肺腺癌	3.83	1
1	1	G3231	3	2	3	1	2	2	3	A/G	A/A	G/A	2	61	2	0			0	0	61-70	T3N2M1	4	腺癌		30	1
1	1	G3238	3	3	2	3	3	2	1	A/G	A/A	G/A	1	77	2	1	20	20	20	0	71-80	T3N2M0	3	鳞癌		9	0
1	1	G3240	3	3	3	3	3	3	3	A/G	A/A	G/A	1	67	2	1	20	40	40	0	61-70	TxN3M0	3	腺癌		14	1
1	1	G3245	3	3	2	3	3	2	2	A/A	G/A	G/G	1	60	1	1	60	40	120	0	51-60	T4NxM0	3	腺癌		10	0
1	1	G3263	1	2	2	1	2	2	3	A/A	A/A	G/G	1	62	2	1	20	30	30	1	61-70	T3N1M0	3	鳞癌		11	1
1	1	G3264	3	3	3	3	3	2	3	A/G	G/A	G/A	1	58	1	1	20	30	30	1	51-60	T1N1M0	2	腺癌		13	1
1	1	G3265	3	2	3	1	2	2	3	A/G	A/A	G/A	1	65	2	1	10	10	5	1	61-70	T4NxM1	4	腺癌		12	1
1	1	G3307	1	2	2	1	2	1	2	A/A	G/A	G/G	1	75	2	0			0	0	71-80	T2N0M0	2	腺鳞癌		6	0
1	1	G3317	3	3	2	3	3	2	2	A/A	G/A	G/G	2	48	1	0			0	0	41-50		4	腺癌		12	1
1	1	G3318	3	3	3	3	3	3	3	A/G	G/A	G/A	1	43	1	1	40	20	40	1	41-50	T3N2M1	4	鳞癌		12	1
1	1	G3367	3	3	2	3	3	2	2	A/A	G/G	G/G	1	71	2	0			0	0	71-80	T3N1M0	2	鳞癌		10	1
1	1	G3386	3	3	2	3	3	2	2	A/A	A/A	G/G	1	56	1	0			0	0	51-60	T3N2M0	3	鳞癌		15	0
1	1	G3417	3	3	3	3	3	3	3	A/A	G/G	G/G	2	46	1	0			0	0	41-50	T2aN2M0	3	鳞癌		7	0
1	1	G3431	3	3	3	3	3	3	3	A/A	G/G	G/G	2	52	1	0			0	0	51-60	T1N0M0	1	腺癌
1	1	G3435	3	3	3	3	3	3	3	A/A	G/G	G/G	1	55	1	1	20	30	30	1	51-60			腺癌		14	1
1	1	G3439	3	3	2	3	3	2	2	A/A	A/A	G/G	2	57	1	0			0	0	51-60	T4NxM0	3	腺癌		12	1
1	1	G3464	3	2	3	1	2	2	3	A/A	G/A	G/G	1	54	1	1	40	30	60	0	51-60	T3N2M0	3	鳞癌		12	1
1	1	G3467	3	3	3	3	3	3	3	A/A	G/A	G/G	2	45	1	0			0	0	41-50	T2N0M0	1	腺鳞癌		12	1
1	1	G3468	3	3	1	3	3	1	1	G/G	A/A	G/A	1	63	2	1	20	40	40	0	61-70	T3N0M0	2	鳞癌		44	1
1	1	G3485	3	3	2	3	3	2	2	G/G	A/A	A/A	1	48	1	0			0	0	41-50			腺癌		11	1
1	1	G3517	3	3	3	3	3	3	3	A/A	G/A	G/G	1	61	2	1	20	30	30	1	61-70		4	腺癌
1	1	G3529	3	3	2	3	3	2	2	A/A	G/G	G/G	1	73	2	0			0	0	71-80	T2N0M0	1	腺癌		10	1
1	1	G3543	3	3	2	3	3	2	2	A/G	G/A	G/A	2	45	1	0			0	0	41-50	T4N0M0		腺癌
1	1	G3552	3	3	3	3	3	3	3	A/G	A/A	G/A	2	38	1	0			0	0	31-40		4	腺癌		3	0
1	1	G3559	3	3	3	3	3	3	3	A/G	A/A	G/A	2	53	1	0			0	0	51-60	TxN3M0	3	腺癌		7	0
1	1	G3580	3	3	2	3	3	2	2	A/G	G/A	G/A	2	58	1	0			0	0	51-60	T1N0M0		腺癌		13	1
1	1	G3581	3	3	2	3	3	2	2	A/A	G/A	G/G	1	70	2	0			0	0	61-70	T4NxM0	3	腺癌		26	0
1	1	G3585	3	3	2	3	3	2	2	A/A	G/G	G/G	1	51	1	1	30	30	45	1	51-60	T2N0M0	2	腺癌		6	0
1	1	G3613	3	3	2	3	3	2	2	A/A	G/A	G/G	2	57	1	0			0	0	51-60	T2N2M0	3	腺癌		10	1
1	1	G3617	3	3	3	3	3	3	3	A/A	G/A	G/G	1	49	1	1	40	10	20	0	41-50	T2bN0M0	2	鳞癌		48	1
1	1	G3629	3	3	2	3	3	2	2	A/A	A/A	G/G	2	79	2	0			0	0	71-80	T2NxM0		鳞癌		12	1
1	1	G3631	3	3	3	3	3	3	3	A/A	G/A	G/G	1	64	2	1	15	20	15	0	61-70	T2N2M0	3	鳞癌		10	1
1	1	G3644	3	3	2	3	3	2	2	A/G	A/A	G/A	1	66	2	0			0	1	61-70	T2N0M0	1	肺泡癌
1	1	G3680	3	2	3	3	3	3	3	A/G	A/A	G/A	1	52	1	0			0	0	51-60	T1N2M0	3	腺癌		13	1
1	1	G3681	3	1	3	1	2	2	3	A/A	G/A	G/G	1	57	1	0			0	0	51-60	TxNxM1	4	腺癌		35	0
1	1	G3709	3	3	3	3	3	3	3	A/A	G/G	G/G	1	69	2	1	40	50	100	0	61-70	TxN2M1	4	腺癌
1	1	G3713	3	3	3	3	3	3	3	G/G	A/A	A/A	2	47	1	0			0	0	41-50	T2N0M0	1	腺癌		11	1
1	1	G3730	3	3	3	3	3	3	3	A/G	G/A	G/A	1	45	1	0			0	0	41-50	T1N0M0	1	腺癌		11	1
1	1	G3731	3	3	3	3	3	3	3	A/G	A/A	G/A	1	72	2	1	20	50	50	1	71-80	TxNxM1	4	腺癌		10	1
1	1	G3753	3	3	2	3	3	2	2	A/A	G/G	G/G	1	63	2	1	40	40	80	1	61-70	TxNxM1	4	鳞癌		3	0
1	1	G3762	3	3	3	3	3	3	3	A/A	G/A	G/G	1	67	2	1	60	30	90	0	61-70	T2N0M0	1	鳞癌
1	1	G3764	3	3	3	3	3	3	3	A/G	G/A	G/A	2	67	2	0			0	0	61-70	T1N0M0	1	腺癌
1	1	G3771	3	3	3	3	3	3	3	A/G	G/A	G/A	1	59	1	1	20	30	30	0	51-60	T1N0M0	1	腺癌		14	1
1	1	G3773	3	3	2	3	3	2	2	A/A	G/A	G/G	1	60	1	1	20	40	40	0	51-60	T1N0M0	1	腺癌
1	1	G3784	3	2	3	3	3	3	3	G/G	A/A	A/A	2	60	1	0			0	0	51-60	T2N0M0	1	腺癌		10	1
1	1	G3786	3	3	3	3	3	3	3	A/A	G/A	G/G	2	70	2	0			0	0	61-70	T2N3M0	3	鳞癌		8	0
1	1	G3791	3	3	2	3	3	2	2	A/A	A/A	G/G	1	59	1	1	20	30	30	0	51-60	T2N0M0	1	腺癌		10	1
1	1	G3792	3	3	3	3	3	3	3	A/G	A/A	G/A	1	61	2	0			0	0	61-70	T4N0M0	3	腺癌		30	1
1	1	G3798	3	3	3	3	3	3	3	A/A	G/A	G/G	1	54	1	1	20	20	20	1	51-60	T3NxM1	4	腺癌		29	1
1	1	G3799	3	3	2	3	3	2	2	G/G	A/A	A/A	1	62	2	1	15	30	22.5	0	61-70	T3NxM1	4	腺癌		10	1
1	1	G3804	3	3	3	3	3	3	2	G/G	A/A	A/A	2	51	1	0			0	0	51-60	T3N2M0	3	腺癌		48	0
1	1	G3806	3	3	2	3	3	2	3	A/A	G/A	G/G	2	71	2	1	20	30	30	0	71-80	T1N1M0	2	腺癌		49	1
1	1	G3808	3	3	2	3	3	2	2	A/A	A/A	G/G	1	63	2	1	20	30	30	0	61-70	T2N2M1	4	腺癌		7	0
1	1	G3836	3	3	3	3	3	3	3	A/A	G/G	G/G	1	76	2	1	20	50	50	0	71-80	T4N2M1	4	腺癌		4	0
1	1	G3887	3	3	2	3	3	2	2	A/A	G/A	G/G	1	50	1	1	20	20	20	0	41-50	T2N0M0	1	腺癌		9	1
1	1	G3897	3	3	3	3	3	3	2	A/A	G/G	G/G	2	67	2	0			0	0	61-70	T1N0M0	1	腺癌		12	1
1	1	G3899	3	3	2	3	3	2	3	A/G	G/A	G/A	1	63	2	0			0	0	61-70	T4N2M0	3	腺癌		25	0
1	1	G3912	3	3	3	3	3	3	2	A/A	A/A	G/G	2	66	2	0			0	0	61-70	cT3N3M1b	4	腺癌		28	1
1	1	G3915	3	3	2	3	3	2	3	A/A	G/A	G/G	2	57	1	0			0	0	51-60	T2NxM1	4	腺癌		8	1
1	1	G3922	3	2	3	1	2	2	2	G/G	A/A	A/A	2	64	2	0			0	0	61-70	T4N2M1	4	腺鳞癌		18	0
1	1	G3933	3	3	2	3	3	2	3	G/G	A/A	A/A	2	45	1	0			0	0	41-50	T2N0M0	1	腺癌		7	1
1	1	G3943	3	3	2	3	3	2	2	A/A	G/G	G/G	2	49	1	0	0	0	0	0		pT2N0M0，Ib期	1	腺癌
1	1	G3956	3	2	2	1	2	1	3	A/G	A/A	G/A	2	65	2	0	0	0	0	0		T1N0M0		腺癌	中分化
1	1	G3970	1	2	2	1	2	1	2	A/A	A/A	G/G	1	56	1	0	0	0	0	0		T2N1M0		腺癌	中-低分化
1	1	G4007	3	3	2	3	3	2	2	A/A	G/G	G/G	2	60	1	0	0	0	0	0		T4N3M1		腺癌
1	1	G4024	3	3	2	3	3	2	2	A/A	G/A	G/G	2	62	2	1	20	40	40	1		cT2N2M1		腺癌
1	1	G4050	3	2	3	1	2	2	3	A/A	G/A	G/G	1	62	2	1	10	40	20	0				鳞癌	高分化
1	1	G4073	3	3	3	3	3	3	3	A/A	G/A	G/G	1	57	1	1	6	30	9	1		IIIA期		鳞癌
1	1	G4077	3	3	2	3	3	2	2	A/A	G/A	G/G	2	72	2	0	0	0	0	0		T2N2M1		腺癌
1	1	G4116	3	2	3	3	3	3	3	A/G	A/A	G/A	2	45	1	0	0	0	0	0		T1N0M0		腺癌
1	1	G4153	3	2	2	1	2	1	2	G/G	A/A	A/A	1	49	1	1	40	20	40	0		T2N3M0		腺癌
1	1	G4171	3	3	2	3	3	2	2	A/A	G/A	G/G	1	59	1	0	0	0	0	0		IV期		鳞癌
1	1	G4220	3	3	2	3	3	1	1	A/G	A/A	G/G	2	61	2	0	0	0	0	0		T1N2M0		腺癌
1	1	G4247	3	2	3	1	2	2	3	A/A	G/A	G/G	1	66	2	0	0	0	0	0				腺癌	中分化
1	1	G4266	3	3	2	3	3	2	2	A/G	A/A	G/A	1	56	1	1	40	30	60	0		IV期		腺癌
1	1	G4273	3	3	1	3	3	1	1	A/A	G/A	G/G	1	69	2	1	20	40	40	0		PT2N2M0		鳞癌	中分化
1	1	G4285	3	3	3	3	3	3	3	A/A	G/A	G/G	1	54	1	0	0	0	0	0		IV期		鳞癌	中分化
1	1	G4289	3	2	2	1	2	1	2	A/G	G/A	G/A	2	63	2	0	0	0	0	0		IV期		腺癌
1	1	G4315	3	3	3	3	3	3	3	A/A	G/A	G/G	2	46	1	0	0	0	0	0		T2N0M0，Ib期		腺癌
1	1	G4332	3	2	2	1	2	1	2	A/A	G/G	G/G	1	59	1	0	0	0	0	0		pT2N0M0，Ib期		鳞癌
1	1	G4336	3	3	2	3	3	2	2	A/G	G/A	G/A	1	49	1	1	20	30	30	1		IV期		腺癌
1	1	G4342	3	3	2	3	3	2	2	A/A	A/A	G/G	1	59	1	1	20	40	40	1		IV期		鳞癌
1	1	G4368	3	3	3	3	3	3	3	A/G	G/A	G/A	1	49	1	0	0	0	0	0		pTisN0M0		腺癌
1	1	G4375	1	2	2	1	2	1	2	A/A	A/A	G/G	1	60	1	1	50	20	50	1		T3N0M0，IIB期		腺癌
1	1	G4404	3	3	2	3	3	2	2	A/A	A/A	G/G	1	60	1	1	20	40	40	1		T3N0M0		腺癌
1	1	G4409	3	3	2	3	3	2	3	A/A	G/G	G/G	1	58	1	1	20	40	40	0		cT3N2M0		鳞癌
1	1	G4427	3	3	3	3	3	3	2	A/A	G/A	G/G	1	49	1	0	0	0	0	0		IV期		腺癌
1	1	G4434	3	3	2	3	3	2	3	A/G	G/A	G/A	1	59	1	1	20	20	20	0				鳞癌
1	1	G4482	3	3	3	3	3	3	3	A/A	G/G	G/G	2	60	1	0	0	0	0	0		T2N0M0		腺癌
1	1	G4483	3	3	2	3	3	2	3	A/A	A/A	G/G	2	54	1	0	0	0	0	0		IV期		腺癌
1	1	G4521	3	3	3	3	3	3	2	A/G	A/A	G/A	1	56	1	0	0	0	0	0		IV期		腺癌
1	1	G4542	3	3	3	3	3	3	3	A/A	G/G	G/G	2	48	1	0	0	0	0	0		T2N0M0		腺癌
1	1	G4567	3	3	2	3	3	2	2	A/A	G/A	G/G	2	38	1	0	0	0	0	0				腺癌
1	1	G4587	3	2	3	1	2	2	3	A/A	A/A	G/G	1	53	1	0	0	0	0	0				鳞癌
1	1	G4615	3	3	2	3	3	2	2	A/A	G/A	G/G	2	65	2	0	0	0	0	0		T1N1M0		腺癌
1	1	G4647	3	2	3	3	3	3	3	G/G	A/A	A/A	2	59	1	0	0	0	0	0		T2N0M0		腺癌
1	1	G4654	3	2	3	1	2	2	3	A/A	G/A	G/G	1	54	1	1	20	30	30	1				鳞癌
1	1	G4661	3	2	2	1	2	1	2	A/A	G/A	G/G	1	52	1	1	20	20	20	1				鳞癌
1	1	G4664	3	3	2	3	3	2	2	A/A	G/G	G/G	1	43	1	1	20	10	10	1		T2N2M0，IIIA期		腺癌
1	1	G4665	3	3	2	3	3	2	2	A/G	A/A	G/A	1	54	1	1	30	40	60	1				腺癌
1	1	G4684	3	3	2	3	3	2	2	G/G	A/A	A/A	1	64	2	1	20	45	45	0		PT3N1M0，IIIA期		鳞癌	中-低分化
1	1	G4701	3	3	2	3	3	2	2	A/G	G/A	G/A	2	63	2	0	0	0	0	0		T2N2M0，IIIA期		腺癌
1	1	G4790	3	3	3	3	3	3	1	A/G	G/A	G/A	1	59	1	1	5	30	7.5	1				腺癌	低分化
1	1	G4799	3	3	2	3	3	2	2	A/A	G/A	G/G	1	56	1	0	0	0	0	0		IV期		腺癌
1	1	G4808	3	3	2	3	3	2	2	A/A	A/A	G/G	2	58	1	0	0	0	0	0		T2N1M0，IIB期		腺癌
1	1	G4844	3	3	3	3	3	3	3	A/G	G/A	G/A	1	45	1	0	0	0	0	1				腺癌
1	1	G4846	3	3	2	3	3	2	2	A/G	A/A	G/A	2	49	1	1	40	20	40	0				鳞癌
1	1	G4856	3	3	2	3	3	2	2	A/A	A/A	G/G	1	51	1	1	20	30	30	1		IV期		鳞癌
1	1	G4859	3	3	1	3	3	1	1	A/A	G/A	G/G	2	49	1	0	0	0	0	0		IV期		腺癌
1	1	G4872	3	3	2	3	3	2	2	A/G	G/A	G/A	1	56	1	0	0	0	0	0		IV期		腺癌
1	1	G4877	3	3	3	3	3	3	3	A/A	G/A	G/G	1	47	1	1	50	30	75	1		IV期		腺癌
1	1	G4890	3	3	2	3	3	2	2	A/A	G/G	G/G	1	59	1	1	40	40	80	1		IV期		鳞癌	中分化
1	1	G4918	3	3	3	3	3	3	3	A/G	A/A	G/A	2	64	2	0	0	0	0	0		IV		鳞癌
1	1	G4925	3	3	3	3	3	3	3	A/A	G/G	G/G	2	61	2	0	0	0	0	0		T2N2M0		腺癌
1	1	G4954	3	3	2	3	3	2	2	A/A	G/A	G/G	1	59	1	1	3	30	4.5	1				腺癌
1	1	G4968	3	3	1	3	3	1	1	A/A	G/G	G/G	1	48	1	0	0	0	0	0		T2N0M0		腺癌
1	1	G4969	3	3	3	3	3	3	3	A/A	G/G	G/G	1	42	1	0	0	0	0	0		T1N1M1		腺癌
1	1	G4975	3	3	2	3	3	2	1	A/G	A/A	G/A	1	43	1	1	20	20	20	1				鳞癌
1	1	G5003	3	3	3	3	3	3	3	A/G	A/A	G/G	2	48	1	0	0	0	0	0		IV期		腺癌
1	1	G5008	3	3	3	3	3	3	3	A/A	G/A	G/G	1	64	2	1	10	30	15	0		IV期		鳞癌	中分化
1	1	G5064	3	3	2	3	3	2	2	A/G	G/A	G/A	2	74	2	0	0	0	0	0		IV期		腺癌	中分化
1	1	G5076	3	3	2	3	3	2	2	A/A	A/A	G/G	2	64	2	0	0	0	0	0		IV期		腺癌
1	1	G5111	3	3	1	3	3	1	1	A/A	A/A	G/G	1	65	2	1	20	40	40	1				腺癌	中分化
1	1	G5114	3	2	3	1	2	2	3	G/G	A/A	A/A	1	39	1	0	0	0	0	1		IV		腺癌
1	1	G5160	3	3	3	3	3	3	3	A/A	G/A	G/G	1	56	1	1	20	30	30	1		T2N0M0		鳞癌
1	1	G5172	3	3	2	3	3	2	2	A/A	A/A	G/G	2	71	2	0	0	0	0	0		IV期		腺癌
1	1	G5205	3	3	2	3	3	2	2	A/A	G/G	G/G	1	70	2	0	0	0	0	0		IV期		腺癌	低分化
1	1	G5226	3	3	2	3	3	2	2	A/A	G/A	G/G	2	29	1	0			0	0		IV期		腺癌
1	1	G5227	3	3	2	3	3	2	2	A/A	G/A	G/G	2	46	1	0			0	0		IV期		腺癌
1	1	G5255	3	3	3	3	3	3	3	A/G	A/A	G/A	2	46	1	0			0	0		T2N0M0		腺癌
1	1	G5260	3	3	2	3	3	2	2	A/A	G/G	G/G	2	61	2	0			0	0		IV期		腺癌
1	1	G5281	3	3	2	3	3	2	2	A/G	G/A	G/A	1	57	1	1	20	40	40	1		T4N2M1		鳞癌
1	1	G5289	3	3	2	3	3	2	2	A/A	G/A	G/G	1	56	1	1	20	30	30	1		T2N0M0		腺癌
1	1	G5294	3	3	2	3	3	2	2	A/A	G/A	G/G	2	58	1	0			0	0		IV期		腺癌
1	1	L6	3	3	3	3	3	3	3	A/A	A/A	G/G	1	52	1	1	10	30	15	0	51-60	T2N0M0	1	腺鳞癌	腺癌，鳞癌
1	1	L15	3	3	2	3	3	2	2	A/G	G/A	G/A	2	48	1	0			0	0	41-50			腺癌	腺癌	28	0
1	1	L24	3	3	1	3	3	1	1	A/A	G/G	G/G	1	40	1	0			0	1	31-40	T4N3M0	3	腺癌	腺癌	18	1
1	1	L34	3	3	2	3	3	2	2	A/A	G/A	G/A	2	68	2	0			0	0	61-70	T3N3M0	3	腺癌	腺癌
1	1	L58	3	3	2	3	3	2	2	A/A	A/A	G/G	1	58	1	1	60	30	90	0	51-60	T2N3M0	3	鳞癌	中分化鳞癌
1	1	L109	3	3	2	3	3	1	1	A/A	A/A	G/G	1	53	1	1	20	20	20	0	51-60			腺癌	腺癌	15	0
1	1	L117	3	3	1	3	3	1	3	A/A	A/A	G/G	1	62	2	1	20	30	30	0	61-70			鳞癌	鳞癌
1	1	L147	3	3	3	3	3	3	3	A/A	G/A	G/G	1	72	2	1	10	40	20	1	71-80	T2N3M0	3	鳞癌	高分化鳞癌	19	1
1	1	L170	3	2	2	1	2	1	2	A/A	G/A	G/G	1	58	1	1	20	30	30	0	51-60			鳞癌	鳞癌
1	1	L176	3	3	2	3	3	2	2	A/A	G/A	G/G	1	54	1	1	10	35	17.5	0	51-60			鳞癌	鳞癌
1	1	L233	3	3	2	3	3	2	2	G/G	A/A	A/A	1	51	1	1	20	30	30	1	51-60	T2N3M0	3	腺癌	中分化腺癌
1	1	L243	3	2	2	3	3	2	2	A/G	G/A	G/A	1	54	1	0			0	0	51-60			鳞癌	鳞癌	31	0
1	1	L247	3	3	3	3	3	3	3	A/A	G/A	G/G	1	53	1	0			0	0	51-60	T4N3M0	3	腺癌	中低分化腺癌	10	1
1	1	L255	3	3	2	3	3	2	2	A/A	G/A	G/G	1	58	1	0			0	0	51-60	TNM1	4	腺癌	腺癌	36	0
1	1	L265	3	3	3	3	3	3	3	A/G	G/A	G/A	1	51	1	1	40	40	80	0	51-60	TxNxM1	4	鳞癌	中分化鳞癌
1	1	L271	3	2	3	1	2	2	3	A/G	G/A	G/A	2	71	2	1	20	40	40	0	71-80	T4N3Mx	3	腺癌	低分化腺癌
1	1	L296	3	3	2	3	3	2	2	A/A	G/A	G/G	1	57	1	0			0	0	51-60			腺癌	肺腺癌	51	1
1	1	L317	3	3	3	3	3	3	3	A/A	G/A	G/G	1	46	1	0			0	0	41-50			腺癌	腺癌	3	1
1	1	L346	3	3	2	3	3	1	1	A/G	A/A	G/A	1	58	1	1	20	20	20	1	51-60	M1	4	鳞癌	鳞癌	7	0
1	1	L352	3	3	2	3	3	2	2	A/A	G/G	G/G	2	59	1	0			0	0	51-60	T2N1M0	2	腺鳞癌	腺鳞癌	37	1
1	1	L359	3	3	2	3	3	2	2	A/A	A/A	G/G	2	50	1	0			0	0	41-50	T3N3M0	3	腺癌	中分化腺癌部分支气管肺泡癌	21	0
1	1	L401	3	3	3	3	3	3	3	A/A	A/A	G/G	1	61	2	1	20	30	30	0	61-70			腺癌	高分化腺癌
1	1	R5	3	3	3	3	3	3	3	A/G	A/A	G/A	1	59	1	0			0	1	51-60	Ｔ４Ｎ３Ｍ１	4	腺癌	ＩＶ期
1	1	R22	3	3	3	3	3	3	2	A/A	G/A	G/G	1	55	1	0			0	0	51-60			鳞癌	低分化鳞癌	3	1
1	1	R30	3	3	3	3	3	3	2	A/A	G/A	G/G	1	48	1	1	10	20	10	0	41-50	Ｔ４Ｎ２Ｍ１	4	腺癌	腺癌	11	1
1	1	R31	3	3	2	3	3	2	1	A/A	G/A	G/G	1	76	2	1	20	30	30	0	71-80	T1N2M1	4	腺癌		13	1
1	1	R34	3	3	2	3	3	2	1	A/A	G/A	G/G	2	63	2	0			0	0	61-70	T2N1M1	4	鳞癌	左肺鳞癌	5	1
1	1	R37	3	3	2	3	3	2	2	A/A	G/A	G/G	1	64	2	1	80	50	200	1	61-70	IV	4	鳞癌		4	1
1	1	R40	3	3	2	3	3	2	2	A/A	A/A	G/G	1	48	1	1	20	30	30	1	41-50	TXN2M1	4	腺癌	肺腺癌	6	1
1	1	R44	3	3	3	3	3	3	2	A/A	G/G	G/G	2	32	1	0			0	1	31-40	T2N0M0	2	腺癌
1	1	R59	3	3	3	3	3	3	2	A/A	G/G	G/G	1	69	2	0			0	1	61-70	T2N2M1	4	鳞癌	转移	5	1
1	1	R63	3	3	3	3	3	3	2	A/A	A/A	G/G	1	72	2	1	20	64	64	1	71-80	T3N2M0	3	鳞癌	鳞癌3期	17	1
1	1	R64	3	3	3	3	3	3	3	A/A	A/A	G/G	2	44	1	0			0	1	41-50	T4N3M1	4	腺癌	IV期	6	1
1	1	R73	3	2	3	1	2	2	2	A/A	G/G	G/G	1	43	1	0			0	1	41-50	T2N1M0	2	鳞癌	鳞癌2B期	10	1
1	1	R76	3	3	3	3	3	3	2	A/A	G/A	G/G	1	71	2	1	20	30	30	1	71-80			腺癌	腺癌	2	1
1	1	R81	3	3	3	3	3	3	2	A/G	G/A	G/A	1	80	2	0			0	0	71-80	T2N2M1	4	鳞癌	IV期	9	1
1	1	R95	3	3	1	3	3	1	1	A/A	A/A	G/G	1	45	1	1	20	40	40	0	41-50	T4N3M1	4	腺癌	腺癌	59	1
1	1	R103	3	3	2	3	3	2	2	A/A	G/A	G/G	1	66	2	1	20	40	40	0	61-70	T2N2M0	2	鳞癌	鳞癌
1	1	R104	3	2	2	1	2	1	1	A/G	G/A	G/A	1	68	2	1	15	40	30	1	61-70	T2N2M0	2	鳞癌	3A期	2	1
1	1	R107	3	3	1	3	3	1	1	A/A	G/A	G/G	1	84	2	1	20	35	35	0	81-90	T2N2M0	2	鳞癌	鳞癌	5	1
1	1	R110	3	3	3	3	3	3	3	A/A	A/A	G/G	1	79	2	1	10	50	25	0	71-80	T2N0M0	1	鳞癌	1B期	9	1
1	1	R121	3	3	2	3	3	1	1	A/G	A/A	G/A	1	73	2	1	20	30	30	1	71-80	T3N2M1	4	腺癌	IV期	2	1
1	1	R133	3	2	3	3	3	3	3	A/G	A/A	G/A	1	54	1	1	4	30	6	1	51-60	T2N0M1	4	鳞癌	鳞癌	4	1
1	1	R136	3	3	2	3	3	2	2	A/A	A/A	G/G	2	63	2	1	10	40	20	1	61-70	IIIA	3	鳞癌	鳞癌3A期	28	1
1	1	R150	3	3	2	3	3	2	2	A/A	G/A	G/G	1	56	1	1	20	30	30	0	51-60	T4N0M0	3	腺癌	腺癌2B期	21	1
1	1	R162	3	3	2	3	3	2	2	A/A	G/A	G/G	2	60	1	0			0	1	51-60	T4N2M0	3	腺癌	腺癌	11	1
1	1	R225	3	3	2	3	3	1	1	A/G	A/A	G/A	1	67	2	1	20	40	40	0	61-70	T2N1M0	2	腺癌	3A期
1	1	R234	3	3	3	3	3	3	2	A/G	A/A	G/A	1	58	1	1	10	30	15	0	51-60	T1N2M03A期	3	鳞癌	低分化鳞癌
1	1	R235	1	2	2	1	2	2	2	A/A	G/G	G/G	1	35	1	0			0	1	31-40	III	3	腺癌	腺癌IIII期
1	1	R245	3	3	2	3	3	2	2	A/A	A/A	G/G	1	51	1	0			0	0	51-60	T2N2M03A期	3	鳞癌	鳞癌
1	1	R251	3	2	3	3	3	3	2	A/G	A/A	G/A	1	54	1	0			0	0	51-60	T3N2M14期	4	鳞癌	鳞癌	3	1
1	1	R256	3	3	1	3	3	1	1	A/G	A/A	G/A	1	53	1	1	20	30	30	0	51-60	T3N2M0	3	鳞癌	3A期	6	1
1	1	R257	3	2	3	1	2	2	3	A/A	G/A	G/G	2	59	1	0			0	0	51-60	TxNxM1	4	腺癌	肺腺癌	4	1
1	1	R276	3	3	2	3	3	2	2	A/A	G/A	G/G	2	57	1	0			0	1	51-60	IV	4	腺癌	小细胞肺癌	3	1
1	1	R306	3	3	1	3	3	1	1	A/A	G/G	G/G	1	53	1	1	10	10	5	0	51-60	IV	4	鳞癌	肺癌IV期
1	1	R311	3	3	2	3	3	2	1	A/A	G/G	G/G	2	57	1	0			0	1	51-60	T2N1M1	4	腺癌		6	1
1	1	R318	3	3	2	3	3	1	1	G/G	G/A	G/A	1	60	1	0			0	0	51-60	T2N1M1	4	腺癌	IV期	8	1
1	1	R326	3	3	2	3	3	2	2	A/G	A/A	G/A	2	63	2	0			0	1	61-70	T2N0M0 2A期	2	支气管肺泡癌	肺泡癌	8	1
1	1	R334	3	2	3	1	2	2	3	A/A	A/A	G/G	1	56	1	1	40	30	60	1	51-60	T2N0M0 1期	1	鳞癌	鳞癌	20	1
1	1	R345	3	2	3	3	3	3	3	A/A	G/A	G/G	1	56	1	0			0	0	51-60	T0N2M0 2a	2	腺癌	复合癌	9	1
1	1	R350	3	3	3	3	3	3	3	A/A	A/A	G/G	1	55	1	0			0	1	51-60	T2N0M0	1	腺癌	腺癌
1	1	R351	3	2	3	1	2	2	3	G/G	A/A	G/A	2	60	1	0			0	1	51-60	T2N2M1 4期	4	腺癌	腺癌
1	1	R352	3	2	3	1	2	2	3	A/A	G/A	G/G	1	60	1	1	10	30	15	0	51-60	T1N1M0 2期	2	鳞癌	鳞癌	10	1
1	1	R354	3	3	2	3	3	2	2	A/A	G/G	G/G	1	77	2	0			0	1	71-80	T4N3M1	4	腺癌	腺癌	22	1
1	1	R356	3	3	2	3	3	2	2	A/A	G/A	G/G	1	49	1	1	20	10	10	0	41-50	T4N3M1 4期	4	鳞癌	鳞癌	7	1
1	1	R372	3	3	3	3	3	3	3	A/A	G/A	G/G	1	58	1	1	20	30	30	0	51-60	IV	4	鳞癌	鳞癌 4期
1	1	R374	3	3	2	3	3	2	2	A/A	G/A	G/G	1	53	1	0			0	0	51-60	T2N1M0 3B期	3	鳞癌	鳞癌	11	1
1	1	R378	3	3	2	3	3	2	2	A/G	G/A	G/G	1	64	2	1	40	50	100	0	61-70	T1N0M0 2A期	2	鳞癌	鳞癌
1	1	R391	3	3	2	3	3	2	2	A/A	G/A	G/G	1	60	1	1	20	30	30	0	51-60	T2N0M0 2A期	2	鳞癌	鳞癌
1	1	R393	3	3	3	3	3	3	3	A/G	A/A	G/A	1	64	2	1	5	30	7.5	0	61-70	T3N1M0 2期	2	腺癌	周围型肺癌
1	1	R418	3	2	3	3	3	3	3	A/G	A/A	G/A	1	84	2	0			0	1	81-90	4期	4	腺癌	腺癌	2	1
1	1	R425	3	3	2	3	3	2	2	A/G	A/A	G/A	1	66	2	1	60	50	150	1	61-70	T4N2M1	4	鳞癌	IV期	4	1
1	1	R431	3	3	2	3	3	2	2	A/A	G/A	G/G	1	55	1	0			0	1	51-60	T2N2MO3a期	3	腺癌	腺癌
1	1	R437	3	2	2	1	2	1	2	G/G	A/A	A/A	1	47	1	1	20	20	20	0	41-50	T2N2M1	4	腺癌	中央型肺癌
1	1	R442	3	2	3	1	2	2	1	A/A	A/A	G/G	1	58	1	1	5	10	2.5	1	51-60	T2N2M0	2	鳞癌	鳞癌
1	1	R449	3	3	3	3	3	3	1	A/G	G/A	G/A	2	57	1	0			0	1	51-60	T1N1M02期	2	腺癌	腺癌	23	1
1	1	R491	3	3	2	3	3	2	1	A/A	G/G	G/G	1	42	1	1	20	20	20	0	41-50	T2N0M02a期	2	腺癌	低分化腺癌	2	1
1	1	R495	1	2	2	1	2	2	2	A/A	A/A	G/G	1	51	1	1	5	13	3.25	1	51-60	T2N1M02b期	2	腺癌	腺癌	2	1
1	1	R512	3	3	3	3	3	3	2	A/G	A/A	G/G	1	43	1	1	20	30	30	1	41-50	T4N3M14期	4	腺癌	腺癌	3	1
1	1	R530	3	2	2	1	2	1	1	A/A	G/A	G/G	1	63	2	0			0	0	61-70	TxN2M1	4	腺癌	腺癌	11	1
1	1	R579	3	2	3	1	2	2	2	A/A	A/A	G/G	1	56	1	1	40	30	60	1	51-60	T2N0M01b期	1	鳞癌	鳞癌	9	1
1	1	R580	3	2	2	1	2	1	2	A/G	G/A	G/A	2	44	1	0			0	1	41-50	T4N3M1	4	鳞癌	鳞癌	6	1
1	1	R597	3	3	2	3	3	2	2	A/A	G/A	G/G	1	62	2	1	20	40	40	1	61-70	T1N0M14期	4	鳞癌	鳞癌	2	1
1	1	R599	3	3	2	3	3	2	2	A/A	G/A	G/G	2	57	1	1	20	20	20	0	51-60	T2N3M14期	4	腺癌	腺癌	4	1
1	1	R618	3	2	2	1	2	1	2	A/G	G/A	G/A	1	69	2	1	15	40	30	1	61-70	T2N2M03a期	3	鳞癌	鳞癌	4	1
1	1	R640	3	3	3	3	3	3	2	A/A	G/G	G/G	2	58	1	0			0	1	51-60	T2N3M1	4	鳞癌	鳞癌	2	1
1	1	R644	3	2	3	1	2	2	2	A/A	G/A	G/G	1	60	1	1	10	30	15	0	51-60	T1N1M02期	2	鳞癌	鳞癌	52	1
1	1	R645	3	2	3	1	2	2	2	G/G	A/A	G/A	2	60	1	0			0	1	51-60	T2N2M04期	4	腺癌	腺癌
1	1	R664	3	3	3	3	3	3	1	A/A	G/A	G/G	2	70	2	0			0	0	61-70	3期	3	腺癌	腺癌	5	1
1	1	R698	3	3	3	3	3	3	2	A/A	A/A	G/G	1	69	2	1	20	40	40	0	61-70	T2N0M0	1	腺癌	低分化腺癌
1	1	R701	3	3	2	3	3	2	1	A/A	G/A	G/G	1	59	1	1	20	30	30	1	51-60	T4N3M03b期	3	腺鳞癌	腺鳞癌
1	1	R705	3	3	2	3	3	2	2	A/A	G/A	G/G	1	75	2	0			0	1	71-80	T2N0M01期	1	腺癌	腺癌
1	1	R714	3	3	2	3	3	2	2	A/A	A/A	G/G	1	38	1	1	20	20	20	0	31-40	T1N1M14期	4	鳞癌	鳞癌
1	1	R724	3	3	2	3	3	2	2	A/A	G/A	G/G	1	76	2	0			0	0	71-80	T4N2M14期	4	腺癌	腺癌
1	1	R730	1	1	2	1	2	2	1	A/A	G/G	G/G	1	53	1	1	40	30	60	0	51-60	T2N2M03期	3	鳞癌	低分化鳞癌
1	1	R733	3	3	3	3	3	3	2	A/G	A/A	G/A	1	53	1	1	40	20	40	0	51-60	4期	4	腺癌	腺癌	4	1
1	1	R734	3	3	3	3	3	3	2	A/G	A/A	G/A	1	61	2	1	20	30	30	1	61-70	T2N0M14期	4	鳞癌	鳞癌	4	1
1	1	R737	3	3	3	3	3	3	1	A/A	G/A	G/G	2	53	1	0			0	0	51-60			腺鳞癌	腺磷癌
1	1	R740	3	3	2	3	3	2	1	A/G	A/A	G/A	2	53	1	0			0	0	51-60	T2N3M14期	4	鳞癌	鳞癌
1	1	R749	3	2	2	1	2	1	1	A/A	G/A	G/G	1	63	2	0			0	0	61-70	TxN2M1	4	腺癌	腺癌	35	1
1	1	R753	3	2	2	1	2	1	1	A/A	G/A	G/G	1	73	2	0			0	0	71-80	T3N0M02期	2	鳞癌	鳞癌	21	1
1	1	R754	3	3	3	3	3	3	2	A/A	G/A	G/G	1	73	2	1	20	30	30	0	71-80	4期	4	腺癌	肺癌	35	1
1	1	R774	3	3	2	3	3	2	1	A/G	G/A	G/A	1	53	1	0			0	0	51-60	T2N3MO	3	腺癌	中低分化腺癌	2	1
1	1	R781	3	3	3	3	3	3	2	A/G	A/A	G/A	2	71	2	0			0	0	71-80	3期	3	腺癌	腺癌	4	1
1	1	R789	3	3	3	3	3	3	2	A/G	A/A	G/A	1	48	1	0			0	1	41-50	T2N2M14期	4	腺癌	腺癌
1	1	R791	3	3	2	3	3	2	2	A/G	G/G	G/A	1	51	1	1	20	30	30	0	51-60	T4N3M03期	3	鳞癌	肺癌	3	1
1	1	R793	3	3	2	3	3	2	1	A/A	A/A	G/G	1	64	2	1	20	40	40	0	61-70	T2N0M01期	1	腺癌	腺癌	7	1
1	1	R800	3	3	3	3	3	3	2	A/A	G/G	G/G	1	55	1	0			0	0	51-60	4期	4	腺癌	腺癌	9	1
1	1	R805	3	3	3	3	3	3	1	A/G	G/A	G/A	1	60	1	0			0	0	51-60	T2N2M1	4	鳞癌	鳞癌IV期	11	1
1	1	R835	3	2	3	1	2	2	1	G/G	A/A	A/A	1	67	2	0			0	1	61-70	T2N2M03期	3	鳞癌	鳞癌	8	1
1	1	R843	3	3	2	3	3	2	1	A/G	A/A	G/A	1	83	2	0			0	1	81-90	T2N0M02期	2	鳞癌	肺癌	2	1
1	1	R851	3	3	2	3	3	1	1	G/G	A/A	A/A	1	69	2	1	10	30	15	0	61-70	T3N3M0	3	腺癌	低分化腺癌	36	1
1	1	R854	3	2	3	3	3	3	2	A/A	A/A	G/G	2	80	2	0			0	1	71-80	T2N2M1	4	鳞癌	鳞癌IV期	4	1
1	1	R861	3	3	2	3	3	2	2	A/A	G/G	G/G	1	82	2	0			0	1	81-90	T2N3M0	3	鳞癌	鳞癌	8	1
1	1	R871	3	3	3	3	3	3	2	A/G	G/A	G/A	1	64	2	0			0	1	61-70	T4N2M14期	4	鳞癌	鳞癌	78	1
1	1	R874	1	2	2	1	2	2	3	A/A	G/A	G/G	1	48	1	1	5	40	10	0	41-50	T4N2M03期	3	腺癌	腺癌	3	1
1	1	R878	3	3	2	3	3	2	1	A/A	G/G	G/G	2	69	2	0			0	1	61-70	T2N0M02期	2	腺癌	腺癌	47	1
1	1	R881	3	3	1	3	3	1	1	A/G	G/A	G/A	2	59	1	0			0	1	51-60	IV	4	腺癌	肺癌	3	1
1	1	R889	3	2	3	1	2	2	3	A/A	A/A	G/G	1	54	1	0			0	0	51-60	T3N0M0	3	腺癌		16	1
1	1	R892	3	1	3	1	2	2	3	A/A	G/A	G/G	2	59	1	0			0	0	51-60	TxN3M1	4	腺癌		28	1
1	1	R893	3	3	3	3	3	3	3	A/A	A/A	G/G	2	54	1	0			0	0	51-60	T2N2M0	2	腺癌		1	1
1	1	R908	3	3	3	3	3	3	3	A/G	A/A	G/G	1	43	1	1	20	30	30	0	41-50	T4N3M0	3	腺癌
1	1	R918	3	2	2	1	2	1	1	A/A	G/A	G/G	1	63	2	0			0	0	61-70			腺癌	腺癌
1	1	R919	3	3	3	3	3	3	2	A/A	G/A	G/G	2	77	2	0			0	0	71-80	4期	4	腺鳞癌	腺鳞癌	8	1
1	1	R932	3	2	2	1	2	1	2	A/A	G/A	G/G	2	61	2	0			0	1	61-70	T1N0M01期	1	腺癌	腺癌	3	1
1	1	R940	3	3	2	3	3	2	2	A/A	G/A	G/G	2	66	2	0			0	1	61-70	T4N2M03期	3	鳞癌	鳞癌	24	1
1	1	R941	3	3	2	3	3	2	2	A/A	G/A	G/G	2	64	2	1	20	10	10	1	61-70	T2N1M02期	2	腺癌	腺癌	3	1
1	1	R951	3	2	3	1	2	2	3	A/A	G/A	G/G	1	58	1	1	20	30	30	0	51-60	1期	1	腺癌	混合型腺癌
1	1	R952	1	2	2	1	2	1	1	A/A	A/A	G/G	1	58	1	0			0	0	51-60	T4N2M14期	4	腺癌	低分化腺癌
1	1	R955	3	3	2	3	3	2	2	A/A	G/A	G/G	1	57	1	1	20	20	20	0	51-60	T2N3M04期	4	鳞癌	鳞癌	1	1
1	1	R985	3	3	1	3	3	1	1	A/A	G/A	G/G	2	55	1	0			0	0	51-60	IV	4	腺癌		7	1
1	1	R989	3	3	2	3	3	2	1	A/G	G/A	G/A	1	70	2	1	20	50	50	0	61-70	T2N0M01期	1	鳞癌	鳞癌	12	1
1	1	R990	3	3	2	3	3	2	2	A/A	G/A	G/G	1	47	1	1	80	30	120	0	41-50	T2N1M14期	4	腺癌	低分化腺癌	3	0
1	1	R997	3	3	3	3	3	3	1	A/A	G/A	G/G	1	63	2	0			0	1	61-70	T3NxM1	4	鳞癌	鳞癌	9	1
1	1	R1008	3	2	3	1	2	2	2	A/A	G/A	G/G	1	60	1	1	10	30	15	0	51-60	T1N1M02期	2	鳞癌	鳞癌
1	1	R1012	3	3	3	3	3	3	2	A/A	A/A	G/G	1	59	1	0			0	0	51-60	IIIB	3	鳞癌	３Ｂ	3	1
1	1	R1024	3	3	2	3	3	2	2	A/G	G/A	G/A	1	48	1	1	20	30	30	0	41-50	T4N1M14期	4	腺癌	腺癌	20	1
1	1	R1028	3	3	2	3	3	1	1	A/A	A/A	G/G	1	65	2	1	40	50	100	0	61-70	T1N2M14期	4	鳞癌	鳞癌	2	1
1	1	R1035	3	3	1	3	3	1	1	A/G	G/A	G/A	1	61	2	0			0	0	61-70	T4N3M14期	4	鳞癌	鳞癌	20	1
1	1	R1043	3	3	2	3	3	2	2	A/A	G/A	G/G	1	60	1	1	20	30	30	0	51-60	T4N3M03期	3	腺鳞癌	腺鳞癌	2	1
1	1	R1044	3	3	3	3	3	3	3	A/A	A/A	G/G	1	67	2	1	20	20	20	0	61-70	T1N1M14期	4	鳞癌	鳞癌	1	1
1	1	R1050	3	3	1	3	3	1	1	A/A	G/G	G/G	1	53	1	1	10	20	10	0	51-60	T4NxM1	4	腺癌	腺癌	23	1
1	1	R1058	3	3	3	3	3	3	3	A/A	G/A	G/G	2	42	1	0			0	0	41-50	T4N3M1	4	腺癌	腺癌	10	1
1	1	R1065	3	3	3	3	3	3	3	A/A	A/A	G/G	1	69	2	1	20	40	40	0	61-70			腺癌	低分化腺癌	2	1
1	1	R1070	3	3	2	3	3	2	2	A/A	A/A	G/G	1	67	2	0			0	0	61-70	T2N2M1	4	腺癌	腺癌	1	1
1	1	R1083	1	1	2	1	1	1	3	A/A	G/G	G/G	1	62	2	1	20	40	40	1	61-70	T2N0Ｍ０	1	腺癌	腺癌II期	2	1
1	1	R1094	3	3	3	3	3	3	3	A/A	A/A	G/G	1	55	1	0			0	0	51-60	T4N2M1	4	腺癌	腺癌IV期	2	1
1	1	R1106	3	3	2	3	3	2	2	A/A	G/A	G/G	2	66	2	0			0	0	61-70	T2N2Ｍ１	4	腺癌	腺癌IV期
1	1	R1119	3	2	2	1	2	1	2	A/A	A/A	G/G	1	62	2	0			0	1	61-70	T2N2Ｍ１	4	腺癌	腺癌IV期	8	1
1	1	R1126	3	3	2	3	3	2	3	A/G	G/A	G/A	2	57	1	0			0	1	51-60	T2N1M0	2	腺癌	腺癌2B期	2	1
1	1	R1136	3	3	3	3	3	3	3	A/A	G/A	G/G	1	71	2	1	20	30	30	1	71-80			腺癌	肺腺癌	2	1
1	1	R1148	3	3	2	3	3	2	1	A/A	G/A	G/G	2	66	2	0			0	1	61-70	T4Ｎ２Ｍ０	3	鳞癌	鳞癌３Ｂ期	4	1
1	1	R1154	3	3	3	3	3	3	3	A/G	A/A	G/G	1	43	1	1	20	30	30	1	41-50	Ｔ４Ｎ３Ｍ１	4	腺癌	肺癌
1	1	R1161	3	2	3	1	2	2	3	A/A	G/G	G/G	1	42	1	0			0	1	41-50	Ｔ２Ｎ０M1	4	鳞癌	鳞癌IV期	3	1
1	1	R1165	3	3	2	3	3	2	2	A/G	G/A	G/A	1	53	1	1	20	30	30	0	51-60	T1N2M1	4	鳞癌	鳞癌IV期	4	1
1	1	R1167	3	3	3	3	3	3	1	A/A	G/A	G/G	1	65	2	0			0	0	61-70	T1N2M0 2a	2	鳞癌	鳞癌3A期	8	1
1	1	R1173	3	3	2	3	3	2	2	A/A	G/A	G/G	2	66	2	0			0	1	61-70	T2N0M0	1	腺癌	腺癌
1	1	R1178	3	3	3	3	3	3	3	A/A	G/A	G/G	1	42	1	0			0	1	41-50	T2N3M0	3	鳞癌	鳞癌ＩＩＩ期	34	1
1	1	R1193	3	3	2	3	3	2	3	A/G	G/A	G/A	2	69	2	0			0	1	61-70	Ｔ４Ｎ２Ｍ０	3	腺癌	肺癌３Ｂ期	10	1
1	1	R1200	3	2	3	3	3	3	3	G/G	A/A	A/A	2	66	2	0			0	1	61-70	IV	4	腺癌	腺癌ＩＶ期	3	1
1	1	R1201	3	3	3	3	3	3	1	A/G	A/A	G/A	2	76	2	0			0	1	71-80	T4NxM1	4	腺癌	肺腺癌	14	1
1	1	R1219	3	3	3	3	3	3	2	A/A	G/G	G/G	1	79	2	0			0	0	71-80	IV	4	鳞癌	肺癌	5	1
1	1	R1233	3	3	3	3	3	3	3	A/A	A/A	G/G	1	57	1	0			0	0	51-60	T2N2M0	2	鳞癌	3A期	4	1
1	1	R1237	3	3	2	3	3	2	2	A/G	A/A	G/A	1	48	1	1	20	25	25	1	41-50	T2N2M0	2	鳞癌	鳞癌3A期	2	1
1	1	R1239	3	3	3	3	3	3	3	A/A	G/A	G/G	1	55	1	0			0	0	51-60	T2N0M0	1	腺癌	腺癌1B期	3	1
1	1	R1242	3	3	3	3	3	3	3	A/A	G/G	G/G	2	39	1	0			0	1	31-40	T1N1M0	2	腺癌	腺癌1期	26	1
1	1	R1247	3	2	2	1	2	1	2	A/A	G/G	G/G	1	54	1	1	40	30	60	0	51-60	T1N1M0	2	鳞癌	鳞癌1B期	2	1
1	1	R1248	3	3	1	3	3	1	3	A/A	G/A	G/G	1	56	1	1	30	40	60	0	51-60	T3N2M0	3	大细胞癌	大细胞癌3A期	3	1
1	1	R1250	3	3	2	3	3	2	2	A/G	G/A	G/A	1	73	2	1	60	40	120	0	71-80	T2N3M0	3	鳞癌	鳞癌3B期	2	1
1	1	R1254	3	3	3	3	3	3	3	A/A	G/G	G/G	1	56	1	1	20	30	30	0	51-60	T4N2M0	3	鳞癌	鳞癌3B期	3	1
1	1	R1266	3	3	3	3	3	3	2	A/A	G/G	G/G	1	64	2	1	20	40	40	1	61-70	T4N2M0	3	腺癌	腺癌	2	1
1	1	R1267	3	3	3	3	3	3	3	A/A	G/A	G/G	2	72	2	0			0	1	71-80	T2N1M0	2	腺癌	腺癌IIA期	25	1
1	1	R1268	3	3	2	3	3	1	3	A/G	G/A	G/A	1	59	1	1	20	25	25	0	51-60	T4N0M0	3	鳞癌	鳞癌III期	10	1
1	1	R1272	3	2	3	1	2	2	3	G/G	G/A	A/A	1	46	1	1	10	30	15	0	41-50	T1N0M0	1	腺癌	腺癌I期	2	1
1	1	R1276	3	2	2	1	2	1	2	A/A	G/G	G/G	1	63	2	0			0	1	61-70	T4N2M1	4	腺癌	腺癌	6	1
1	1	R1282	3	3	2	3	3	2	2	A/G	G/A	G/A	2	57	1	0			0	1	51-60	T1N3M1	4	腺癌	腺癌IV期	11	1
1	1	R1289	3	3	3	3	3	3	3	A/A	G/G	G/G	1	70	2	1	20	50	50	0	61-70	T2N2M0	2	鳞癌	鳞癌II期	3	1
1	1	R1294	3	3	3	3	3	3	3	A/A	G/A	G/G	2	62	2	0			0	1	61-70	T2NxM1	4	鳞癌	鳞癌
1	1	R1296	1	2	2	1	2	1	2	A/A	G/A	G/G	1	71	2	1	20	40	40	1	71-80	T4NxM1	4	腺癌	腺癌
1	1	R1298	3	2	3	3	3	3	3	A/G	A/A	G/G	1	61	2	1	20	30	30	0	61-70	T4N2M0	3	鳞癌	鳞癌
1	1	R1302	3	3	1	3	3	1	1	G/G	A/A	A/A	2	67	2	0			0	1	61-70	T4N2M1	4	腺癌	腺癌
1	1	R1303	3	3	2	3	3	2	2	A/A	G/A	G/G	1	70	2	1	20	20	20	0	61-70	T4N3M1	4	腺癌	腺癌IV期
1	1	R1309	3	3	3	3	3	3	3	A/A	G/A	G/G	1	58	1	1	40	30	60	0	51-60			腺癌	腺癌
1	1	R1310	3	3	3	3	3	3	3	A/G	G/A	G/A	2	48	1	0			0	1	41-50	T2N1M0	2	腺癌	腺癌IIB期	4	1
1	1	R1312	3	3	2	3	3	2	2	A/A	G/A	G/G	1	66	2	0			0	1	61-70	T2N0M0	1	腺癌	腺癌I期	2	1
1	1	R1315	1	2	2	1	2	2	3	A/A	A/A	G/G	1	68	2	0			0	1	61-70	T4N2M0	3	腺癌	腺癌IIIB期
1	1	R1318	3	3	2	3	3	2	2	A/A	G/A	G/G	1	66	2	1	20	40	40	0	61-70	T2N2M1	4	鳞癌	鳞癌IV期
1	1	R1324	3	3	2	3	3	2	2	A/G	A/A	G/A	1	56	1	1	30	40	60	0	51-60	T2N2M0	2	鳞癌	鳞癌IIIA期
1	1	R1345	3	3	3	3	3	3	3	A/A	G/G	G/G	1	62	2	1	10	30	15	1	61-70			支气管肺泡癌	肺泡癌	4	1
1	1	R1357	3	3	3	3	3	3	3	A/G	A/A	G/A	1	59	1	0			0	0	51-60	T4N3M0	3	腺癌	腺癌IIIB期	2	1
1	1	R1366	1	2	2	1	2	2	2	A/G	G/A	G/A	1	51	1	1	20	30	30	0	51-60	T4N3M0	3	腺癌	肺癌ＩＩＩＢ期
1	1	R1398	3	3	2	3	3	2	2	A/A	G/A	G/G	1	62	2	1	20	40	40	0	61-70	T1N0M0	1	鳞癌	鳞癌IV期	8	1
1	1	R1403	3	3	2	3	3	2	2	G/G	A/A	G/A	1	53	1	1	20	20	20	0	51-60	T4N2M1	4	腺癌	腺癌IV期	4	1
1	1	R1425	3	3	2	3	3	3	2	G/G	A/A	A/A	1	68	2	1	10	10	5	0	61-70			鳞癌	鳞癌	11	1
1	1	R1434	3	3	1	3	3	1	1	A/A	A/A	G/G	1	45	1	1	20	40	40	0	41-50	T4N3M1	4	腺癌	腺癌	4	1
1	1	R1438	3	3	1	3	3	1	1	A/G	G/A	G/A	1	62	2	0			0	0	61-70	T4N3M1	4	鳞癌	鳞癌IV期	22	1
1	1	R1439	3	3	3	3	3	3	3	A/A	A/A	G/G	1	55	1	1	20	20	20	0	51-60	T1N1M0	2	鳞癌	鳞癌II期	63	1
1	1	R1441	3	3	2	3	3	2	2	A/A	G/A	G/G	2	66	2	0			0	1	61-70	Ｔ４Ｎ２Ｍ０	3	鳞癌	鳞癌IIIＢ期	7	1
1	1	R1450	3	3	2	3	3	1	1	A/G	A/A	G/A	1	73	2	1	20	30	30	0	71-80	T4N2M0	3	腺癌	周围性肺癌IIIB期
1	1	R1459	3	3	2	3	3	2	2	A/A	G/A	G/G	1	53	1	1	80	20	80	0	51-60	T2N1M0	2	鳞癌	鳞癌IIA期
1	1	R1462	3	3	2	3	3	2	2	A/A	G/A	G/G	1	56	1	1	20	30	30	0	51-60	T4N2M0	3	鳞癌	鳞癌IIIB期	8	1
1	1	R1464	3	3	2	3	3	2	2	A/A	A/A	G/G	1	73	2	0			0	1	71-80	T2N1M1	4	鳞癌	中央型肺癌IV期	27	1
1	1	R1486	3	3	3	3	3	3	3	A/G	G/A	G/A	1	61	2	1	10	40	20	1	61-70	IV	4	鳞癌	鳞癌IV期
1	1	R1490	3	3	3	3	3	3	2	A/A	G/A	G/G	1	73	2	1	20	50	50	1	71-80	TxNxM1	4	腺癌	肺腺癌	4	1
1	1	R1507	3	3	1	3	3	1	1	A/G	G/A	G/G	1	48	1	1	30	20	30	1	41-50	Ｔ２Ｎ２Ｍ１	4	腺癌	腺癌ＩＶ期	7	1
1	1	R1509	3	3	3	3	3	3	2	A/A	G/A	G/G	1	42	1	0			0	1	41-50	Ｔ２Ｎ３Ｍ０	3	鳞癌	鳞癌ＩＩＩＢ期	3	1
1	1	R1514	3	3	3	3	3	3	2	A/A	A/A	G/G	1	51	1	1	20	30	30	0	51-60	T2N2M0	2	腺癌		3	1
1	1	R1519	3	2	2	3	3	2	2	A/A	G/A	G/G	1	70	2	1	20	34	34	1	61-70	T2N2M0	2	腺癌	腺癌IIIA期	5	1
1	1	R1521	3	3	2	3	3	2	2	A/A	G/A	G/G	2	70	2	0			0	0	61-70	T2N2M0	2	腺癌	腺癌IIIA期	25	1
1	1	R1524	3	3	3	3	3	3	3	A/A	G/A	G/G	1	73	2	1	20	20	20	0	71-80	IIA	2	鳞癌	肺癌IV期	13	1
1	1	R1525	3	3	2	3	3	3	2	G/G	A/A	A/A	1	68	2	1	10	10	5	0	61-70			鳞癌	肺鳞癌	12	1
1	1	R1529	3	3	3	3	3	3	3	A/A	A/A	G/G	1	47	1	1	30	30	45	0	41-50	T3N2M1	4	腺癌	肺癌	19	1
1	1	R1538	3	3	2	3	3	1	1	G/G	G/A	G/A	1	60	1	0			0	0	51-60	T4N2M0	3	腺癌	肺腺癌IIIB	16	1
1	1	R1540	3	2	2	1	2	1	2	A/G	G/A	G/A	1	64	2	0			0	0	61-70	T4N2M1	4	鳞癌	鳞癌IV期	55	1
1	1	R1544	3	3	3	3	3	3	2	A/G	G/A	G/A	1	60	1	1	20	40	40	0	51-60			鳞癌	鳞癌IV期	15	1
1	1	R1555	3	3	2	3	3	2	2	A/A	G/A	G/G	1	70	2	1	20	20	20	0	61-70	T4N3M1	4	腺癌	腺癌IV期
1	1	R1556	3	2	3	1	2	2	2	A/A	G/A	G/G	1	71	2	0			0	0	71-80			腺癌	肺腺癌
1	1	R1563	3	3	3	3	3	3	2	A/A	G/G	G/G	2	35	1	0			0	1	31-40	IV	4	腺癌	肺癌	4	1
1	1	R1572	3	2	3	1	2	2	2	A/G	A/A	G/A	2	53	1	0			0	1	51-60	T2N2M0	2	腺癌	腺癌III期
1	1	R1577	3	3	2	3	3	2	2	A/G	G/A	G/A	1	50	1	1	40	30	60	0	41-50	T2N2M1	4	腺癌	腺癌IV期	11	1
1	1	R1584	3	2	3	3	3	3	2	A/A	G/G	G/G	1	71	2	0			0	1	71-80	T2N0M0	1	鳞癌	鳞癌IIA期
1	1	R1585	3	3	2	3	3	2	2	A/A	G/G	G/G	2	57	1	0			0	1	51-60	T2N1M1	4	腺癌	腺癌IV期
1	1	R1587	3	3	3	3	3	3	2	A/G	A/A	G/A	1	47	1	1	20	20	20	0	41-50	T4N3M0	3	鳞癌	鳞癌IV期
1	1	R1588	3	3	3	3	3	3	2	A/A	G/G	G/G	2	61	2	0			0	1	61-70	T2N0M0	1	鳞癌	鳞癌IV期
1	1	R1617	3	3	3	3	3	3	2	A/A	G/G	G/G	1	55	1	0			0	0	51-60	TxNxM1	4	腺癌	肺腺癌IV期	19	1
1	1	R1623	3	2	3	3	3	3	2	A/G	A/A	G/A	1	55	1	1	4	30	6	0	51-60			鳞癌	鳞癌	4	1
1	1	R1625	3	3	2	3	3	2	2	A/A	G/A	G/G	1	56	1	1	20	30	30	1	51-60	T4N2M1	4	腺癌	腺癌IV期	7	1
1	1	R1628	3	3	3	3	3	3	2	A/A	G/A	G/G	2	60	1	0			0	1	51-60	T2N1M1	4	腺癌	腺癌IV期
1	1	R1636	3	3	2	3	3	1	1	A/G	A/A	G/A	1	73	2	0			0	1	71-80	T4N2M0	3	腺癌	腺癌ＩＩＩＢ
1	1	R1639	3	2	3	1	2	2	2	A/A	G/A	G/G	1	64	2	0			0	1	61-70	T4N2M1	4	鳞癌	鳞癌IV期	9	1
1	1	R1641	3	3	3	3	3	3	2	A/A	G/A	G/G	2	53	1	0			0	1	51-60			鳞癌	鳞癌
1	1	R1644	3	3	2	3	3	2	1	A/A	G/A	G/G	1	53	1	1	80	20	80	0	51-60	T2N1M0	2	鳞癌	鳞癌IIA期
1	1	R1653	3	3	3	3	3	3	2	A/A	G/A	G/G	1	64	2	0			0	1	61-70	T3N2M1	4	腺癌	腺癌IV期	19	1
1	1	R1667	3	3	2	3	3	2	1	A/A	G/A	G/G	2	66	2	0			0	1	61-70			腺癌	腺癌	7	1
1	1	R1681	3	3	2	3	3	2	2	A/A	G/G	G/G	2	65	2	1	80	20	80	0	61-70	T1N1M0	2	鳞癌	腺鳞癌II期
1	1	R1683	1	2	2	1	2	1	2	A/G	A/A	G/A	2	49	1	0			0	1	41-50	T2N2M0	2	腺癌	腺癌
1	1	R1691	3	3	3	3	3	3	2	A/A	G/G	G/G	2	57	1	0			0	1	51-60	IV	4	鳞癌	肺癌IV q期
1	1	R1711	3	3	2	3	3	1	2	A/A	G/A	G/A	2	76	2	1	8	58	23.2	1	71-80	T2N2M1	4	鳞癌	鳞癌IV
1	1	R1722	3	3	3	3	3	3	2	A/G	G/G	G/A	2	39	1	0			0	0	31-40	T4N2M0	3	鳞癌	鳞癌III期	26	1
1	1	R1728	3	3	3	3	3	3	2	A/G	G/A	G/A	2	72	2	0			0	0	71-80	T2N3M0	3	鳞癌	鳞癌III期	88	1
1	1	R1746	3	3	3	3	3	3	1	A/A	G/A	G/G	2	49	1	0			0	1	41-50	T3N0M0	3	腺癌	腺癌II期
1	1	R1752	3	3	3	3	3	3	1	A/G	G/G	G/A	1	84	2	1	20	60	60	0	81-90	T3N2M1	4	鳞癌	鳞癌IV期
1	1	R1754	3	3	2	3	3	2	2	A/A	G/A	G/G	2	76	2	1	8	58	23.2	1	71-80	T2N2M1	4	鳞癌	鳞癌IV期	5	1
1	1	R1755	3	2	2	1	2	1	2	A/A	G/A	G/G	2	48	1	0			0	1	41-50	T2N1M0	2	腺癌	腺癌IIB期	6	1
1	1	R1763	3	3	2	3	3	2	2	G/G	A/A	G/A	1	67	2	1	10	30	15	1	61-70	T2N3M0	3	鳞癌	鳞癌IIIB期	4	1
1	1	R1764	3	2	2	1	2	1	2	A/A	G/G	G/G	1	54	1	0			0	1	51-60	T2N2M0	2	鳞癌	鳞癌IIIA期	3	1
1	1	R1788	3	3	3	3	3	3	2	A/A	G/A	G/G	2	54	1	0			0	1	51-60	T2N1M1	4	腺癌	腺癌IV期	3	1
1	1	R1809	3	3	3	3	3	2	1	A/G	A/A	G/G	1	31	1	1	3	3	0.45	1	31-40	T3N0M0	3	腺癌	腺癌IIB期	3	1
1	1	R1834	3	3	2	3	3	2	3	A/A	G/A	G/G	1	62	2	1	20	41	41	0	61-70	T2N0M0	1	鳞癌	鳞癌IB期	3	1
1	1	R1840	3	2	3	3	3	3	2	A/A	G/G	G/G	2	55	1	0			0	1	51-60	TxNxM1	4	腺癌	腺癌IV期
1	1	R1844	3	3	3	3	3	3	2	A/G	G/A	G/A	1	58	1	0			0	1	51-60	IV	4	腺癌	腺癌
1	1	R1845	3	3	2	3	3	2	1	A/A	G/A	G/G	1	44	1	1	20	30	30	1	41-50	T4N3M1	4	腺癌	腺癌IV期	10	1
1	1	R1846	3	2	3	1	2	2	1	A/A	G/A	G/G	1	62	2	0			0	1	61-70	T4N2M1	4	腺癌	腺癌IV期	32	1
1	1	R1847	3	3	2	3	3	2	2	A/A	G/A	G/G	2	63	2	1	10	40	20	1	61-70	T2N2M0	2	腺癌	腺癌IIIA期	5	1
1	1	R1851	3	3	3	3	3	3	2	A/G	A/A	G/A	2	45	1	0			0	1	41-50	TxNxM1	4	腺癌	肺腺癌	2	1
1	1	R1852	3	3	2	3	3	2	2	A/A	G/A	G/G	1	63	2	1	20	40	40	1	61-70	T2N0M0	1	腺癌	腺癌I期	17	1
1	1	R1858	3	3	3	3	3	3	2	A/G	A/A	G/A	2	52	1	0			0	1	51-60	TxN2M1	4	腺癌	腺癌	28	1
1	1	R1881	3	3	2	3	3	1	1	A/A	G/A	G/G	1	44	1	0			0	1	41-50	IV	4	腺癌	肺癌骨转	7	1
1	1	R1887	3	3	3	3	3	3	3	A/A	G/A	G/G	1	60	1	1	20	40	40	0	51-60	T2N0M0	1	鳞癌	鳞癌I期
1	1	R1888	3	3	2	3	3	2	3	A/G	G/A	G/G	1	42	1	0			0	1	41-50	T2N3M1	4	鳞癌	鳞癌IV期	30	1
1	1	R1891	3	3	2	3	3	1	1	A/A	G/G	G/G	1	64	2	0			0	0	61-70	T2N2M1	4	鳞癌	鳞癌IV期	13	1
1	1	R1898	3	3	3	3	3	3	2	A/A	G/G	G/G	2	41	1	0			0	1	41-50	T2N3M1	4	腺癌	腺癌IV期
1	1	R1899	3	3	1	3	3	1	1	A/A	G/A	G/G	2	56	1	0			0	1	51-60	T2N3M0	3	腺癌	腺癌IV期	19	1
1	1	R1920	3	3	3	3	3	3	2	A/A	G/A	G/G	1	58	1	1	20	20	20	0	51-60	T4N2M0	3	鳞癌	鳞癌	7	1
1	1	R1945	3	3	3	3	3	3	2	A/A	G/A	G/G	1	56	1	1	20	30	30	0	51-60	T2N2M1	4	鳞癌	鳞癌	30	1
1	1	R1956	3	3	2	3	3	2	1	A/A	G/G	G/G	1	52	1	1	30	30	45	1	51-60	TXNXM1	4	腺癌	腺癌	6	1
1	1	R1959	3	3	1	3	3	1	1	A/A	G/A	G/G	1	59	1	1	20	40	40	1	51-60	T3N0M1	4	鳞癌	鳞癌	4	1
1	1	R1962	3	3	2	3	3	1	2	A/G	A/A	G/A	2	39	1	0			0	0	31-40	TXNXM1	4	大细胞神经内分泌癌	大细胞神经内分泌癌	5	1
1	1	R2006	3	3	1	3	3	1	1	A/G	G/A	G/A	2	53	1	0			0	0	51-60	TXNXM1	4	腺癌	腺癌	14	1
1	1	R2019	3	2	2	1	2	1	1	A/A	G/A	G/G	1	56	1	0			0	0	51-60	TXNXM1	4	腺癌	腺癌	50	1
1	1	R2038	3	3	1	3	3	1	1	A/A	G/G	G/G	1	48	1	1	30	30	45	1	41-50	-		腺癌	腺癌	14	1
1	1	R2106	3	3	2	3	3	2	2	A/G	G/A	G/A	1	60	1	1	20	40	40	0	51-60	T1N1M0	2	腺癌	腺癌	3	1
1	1	R2108	1	2	2	1	2	1	1	G/G	A/A	A/A	2	76	2	0			0	0	71-80	TXNXM1	4	鳞癌	鳞癌	10	1
1	1	R2109	3	3	3	3	3	3	2	A/G	A/A	G/A	1	62	2	0			0	0	61-70	T2N3M1	4	腺癌	腺癌
1	1	R2154	3	3	2	3	3	2	3	A/G	G/A	G/A	2	56	1	0			0	0	51-60	T2N2M1	4	腺癌	腺癌	21	1
1	1	R2174	3	3	1	3	3	1	3	A/A	G/A	G/G	2	44	1	0			0	0	41-50	T1N0M1	4	腺癌	腺癌
1	1	R2178	3	3	2	3	3	2	1	A/G	G/A	G/A	2	64	2	0			0	0	61-70	T2N0M1	4	腺癌	0病理
1	1	R2194	3	3	1	3	3	1	1	A/G	A/A	G/A	1	77	2	1	20	25	25	1	71-80	T4N2M1	4	腺癌	腺癌
1	1	R2198	3	2	2	3	3	2	1	A/G	A/A	G/A	1	58	1	0			0	0	51-60	T4N2M1	4	腺癌	腺癌	8	1
1	1	R2206	3	3	3	3	3	3	2	A/A	G/G	G/G	2	51	1	0			0	0	51-60	TxN2M1	4	腺癌	0病理
1	1	R2229	3	3	2	3	3	2	3	A/G	A/A	G/A	1	63	2	0			0	0	61-70	T2N2M0	2	腺癌	腺癌	13	1
9	0	k4	3	3	1	3	3	1	3	A/G	A/A	G/A	2	33	1	0			0	0	31-40
9	0	k6	3	3	2	3	3	2	3	A/G	G/A	G/A	1	31	1	0	0		0	0	31-40
9	0	k11	3	3	2	3	3	2	1	A/A	G/A	G/G	1	36	1	1	5	5	1.25	0	31-40
9	0	k12	3	3	2	3	3	2	1	A/G	G/A	G/A	2	31	1	0	0		0	0	31-40
9	0	k22	3	3	3	3	3	3	1	A/A	A/A	G/G	2	33	1	0	0		0	0	31-40
9	0	k23	1	2	2	1	2	1	3	A/A	G/A	G/G	1	37	1	0	0		0	0	31-40
9	0	k32	3	3	2	3	3	2	1	A/A	G/G	G/G	2	38	1	0	0		0	0	31-40
9	0	k40	1	2	2	1	2	2	2	A/A	G/G	G/G	2	35	1	0	0		0	0	31-40
9	0	k45	3	3	2	3	3	2	3	A/A	G/A	G/G	2	31	1	0	0		0	0	31-40
9	0	k60	3	3	2	3	3	2	3	A/A	A/A	G/G	2	32	1	0	0		0	0	31-40
9	0	k64	3	2	2	1	2	1	3	G/G	A/A	A/A	2	35	1	0	0		0	0	31-40
9	0	k75	3	1	3	1	2	2	3	A/A	G/G	G/G	2	48	1	0	0		0	0	41-50
9	0	k86	3	3	3	3	3	3	3	A/A	G/A	G/G	2	33	1	0	0		0	0	31-40
9	0	k94	3	3	2	3	3	1	2	A/A	G/A	G/G	2	50	1	0	0		0	0	41-50
9	0	k97	3	3	3	3	3	3	3	A/A	G/A	G/G	2	34	1	0	0		0	0	31-40
9	0	k98	3	3	2	3	3	2	3	A/A	G/A	G/G	1	45	1	1	20	10	10	0	41-50
9	0	k104	1	2	2	1	2	2	3	A/A	A/A	G/G	2	32	1	0	0		0	0	31-40
9	0	k110	3	3	2	3	3	2	3	A/A	A/A	G/G	1	49	1	1	20	20	20	0	41-50
9	0	k111	3	3	1	3	3	1	2	A/A	G/A	G/G	1	41	1	1	20	10	10	0	41-50
9	0	k124	3	3	1	3	3	1	3	A/A	G/A	G/G	1	41	1	1	20	10	10	0	41-50
9	0	k125	3	3	2	3	3	2	3	A/G	G/A	G/A	1	45	1	1	10	10	5	0	41-50
9	0	k128	3	3	3	3	3	3	2	A/A	G/A	G/G	2	37	1	0	0		0	0	31-40
9	0	k130	3	3	3	3	3	3	2	A/A	G/A	G/G	1	63	2	1	20	30	30	0	61-70
9	0	k133	3	3	2	3	3	2	2	A/G	G/A	G/A	1	49	1	0	0		0	0	41-50
9	0	k299	3	3	3	3	3	3	2	A/A	G/G	G/G	2	31	1	0	0		0	0	31-40
9	0	k301	3	3	3	3	3	3	3	A/A	G/G	G/G	2	32	1	0	0		0	0	31-40
9	0	k305	3	2	3	3	3	3	2	A/G	A/A	G/A	2	50	1	0	0		0	0	41-50
9	0	k308	1	2	2	1	2	2	2	A/G	A/A	G/G	1	50	1	0	0		0	0	41-50
9	0	k309	3	2	2	1	2	1	3	A/A	G/A	G/G	2	37	1	0	0		0	0	31-40
9	0	k310	3	3	1	3	3	1	3	A/G	A/A	G/A	2	49	1	0	0		0	0	41-50
9	0	k314	3	3	2	3	3	2	3	A/A	A/A	G/G	1	60	1	0	0		0	1	51-60
9	0	k315	3	3	3	3	3	3	3	A/G	G/A	G/A	1	60	1	0	0		0	0	51-60
9	0	k317	3	3	3	3	3	3	2	A/G	A/A	G/A	1	60	1	1	15	40	30	0	51-60
9	0	k321	3	3	3	3	3	3	2	A/A	G/A	G/G	1	70	2	0	0		0	1	61-70
9	0	k329	3	3	2	3	3	2	1	A/G	A/A	G/A	1	49	1	1	30	30	45	1	41-50
9	0	k337	3	3	1	3	3	1	2	A/A	G/A	G/G	1	45	1	0	0		0	1	41-50
9	0	k338	3	3	3	3	3	3	3	A/A	G/A	G/G	1	55	1	1	40	30	60	1	51-60
9	0	k341	3	3	2	3	3	2	3	A/G	G/A	G/A	2	41	1	0	0		0	0	41-50
9	0	k351	3	2	3	1	2	2	3	A/G	G/A	G/A	1	48	1	0	0		0	1	41-50
9	0	k353	3	3	3	3	3	2	3	A/A	G/A	G/G	1	42	1	0	0		0	1	41-50
9	0	k354	3	3	1	3	3	1	3	A/A	G/A	G/G	2	46	1	0	0		0	0	41-50
9	0	k355	3	3	3	3	3	3	1	G/G	A/A	A/A	1	48	1	0	0		0	1	41-50
9	0	k359	3	3	1	3	3	1	3	A/A	A/A	G/G	2	40	1	0	0		0	0	31-40
9	0	k362	3	3	2	3	3	2	3	A/G	A/A	G/A	1	45	1	0	0		0	1	41-50
9	0	k363	3	3	3	3	3	3	3	A/A	A/A	G/G	1	54	1	0	0		0	0	51-60
9	0	k367	3	2	3	1	2	2	2	A/G	G/A	G/A	1	59	1	1	40	40	80	1	51-60
9	0	k368	3	3	2	3	3	2	3	G/G	A/A	A/A	1	55	1	1	20	30	30	1	51-60
9	0	k369	3	3	3	3	3	3	2	A/A	G/A	G/G	1	48	1	1	20	30	30	1	41-50
9	0	k370	3	3	2	3	3	2	2	A/G	A/A	G/A	1	41	1	0	0		0	1	41-50
9	0	k372	3	3	3	3	3	3	3	A/A	G/A	G/G	1	58	1	0	0		0	0	51-60
9	0	k373	3	3	3	3	3	3	1	A/A	G/A	G/G	1	55	1	0	0		0	1	51-60
9	0	k374	3	3	3	3	3	3	2	A/A	G/A	G/G	1	43	1	0	0		0	0	41-50
9	0	k379	3	3	2	3	3	1	2	A/A	G/A	G/G	1	60	1	0	0		0	0	51-60
9	0	k381	3	3	2	3	3	1	2	A/G	A/A	G/A	1	59	1	1	10	30	15	0	51-60
9	0	k383	3	3	1	3	3	1	3	A/G	A/A	G/G	1	60	1	0			0	0	51-60
9	0	k387	1	2	2	1	2	2	2	A/A	G/A	G/G	1	49	1	0	0		0	1	41-50
9	0	k393	3	3	3	3	3	3	3	A/A	A/A	G/G	1	55	1	1	30	30	45	1	51-60
9	0	k395	3	3	3	3	3	3	2	A/A	A/A	G/G	1	44	1	0	0		0	0	41-50
9	0	k396	1	2	2	1	2	2	2	A/A	A/A	G/G	1	62	2	0	0		0	0	61-70
9	0	k397	3	3	3	3	3	3	1	A/A	G/A	G/G	1	45	1	0	0		0	0	41-50
9	0	k398	3	3	3	3	3	3	3	A/G	G/A	G/A	1	49	1	0	0		0	0	41-50
9	0	k401	3	3	3	3	3	3	3	A/G	G/A	G/A	1	53	1	1	10	25	12.5	1	51-60
9	0	k402	3	3	2	3	3	2	2	A/A	A/A	G/G	1	54	1	0	0		0	0	51-60
9	0	k403	3	3	2	3	3	2	1	A/A	G/G	G/G	1	57	1	1	3	3	0.45	0	51-60
9	0	k404	3	2	3	1	2	2	3	G/G	A/A	A/A	1	60	1	1	20	40	40	0	51-60
9	0	k406	3	3	3	3	3	3	2	A/A	A/A	G/G	1	59	1	1	3	6	0.9	1	51-60
9	0	k408	3	2	3	3	3	3	3	A/G	G/A	G/A	1	55	1	0	0		0	1	51-60
9	0	k409	1	2	2	1	2	2	2	A/A	G/A	G/G	1	56	1	1	3	10	1.5	1	51-60
9	0	k417	3	2	3	1	2	2	1	A/G	A/A	G/A	1	49	1	1	20	30	30	1	41-50
9	0	k422	3	3	2	3	3	2	3	A/A	A/A	G/G	2	46	1	0	0		0	0	41-50
9	0	k425	3	3	2	3	3	2	3	A/G	G/A	G/A	2	38	1	0	0		0	0	31-40
9	0	k426	3	2	3	3	3	3	1	A/A	G/A	G/G	2	53	1	0	0		0	0	51-60
9	0	k427	3	3	2	3	3	2	2	A/A	G/A	G/G	1	54	1	1	4	30	6	1	51-60
9	0	k428	3	3	2	3	3	2	2	A/A	G/A	G/G	2	53	1	0	0		0	0	51-60
9	0	k429	3	3	2	3	3	2	3	A/G	G/A	G/G	1	55	1	1	10	20	10	0	51-60
9	0	k430	3	3	2	3	3	2	3	A/G	G/A	G/A	2	49	1	0	0		0	0	41-50
9	0	k433	3	3	1	3	3	1	3	A/A	G/A	G/G	2	46	1	0	0		0	0	41-50
9	0	k435	3	3	2	1	2	2	2	A/A	A/A	G/G	2	51	1	0	0		0	0	51-60
9	0	k436	3	3	3	3	3	2	3	A/A	G/A	G/G	1	59	1	1	20	40	40	0	51-60
9	0	k437	3	3	3	3	3	3	3	A/G	A/A	G/G	1	49	1	1	20	30	30	1	41-50
9	0	k441	3	3	3	3	3	3	3	A/A	A/A	G/G	2	58	1	0	0		0	0	51-60
9	0	k442	3	3	3	3	3	3	2	A/A	G/A	G/G	2	55	1	0	0		0	0	51-60
9	0	k444	3	2	3	1	2	2	1	A/G	G/A	G/G	1	59	1	1	20	30	30	0	51-60
9	0	k446	3	3	3	3	3	3	3	A/A	A/A	G/G	1	55	1	0			0	0	51-60
9	0	k447	3	3	2	3	3	2	3	A/G	A/A	G/A	2	36	1	0	0		0	0	31-40
9	0	k454	3	3	3	3	3	3	3	A/G	G/A	G/A	1	64	2	0	0		0	0	61-70
9	0	k455	3	2	3	3	3	3	2	A/A	G/A	G/G	2	44	1	0	0		0	0	41-50
9	0	k456	3	3	1	3	3	1	2	A/A	A/A	G/G	1	54	1	1	20	30	30	1	51-60
9	0	k459	3	3	3	3	3	3	2	A/A	G/A	G/G	1	62	2	1	20	40	40	0	61-70
9	0	k461	3	3	2	3	3	2	2	A/A	A/A	G/G	2	32	1	0	0		0	0	31-40
9	0	k500	3	3	3	3	3	3	3	A/A	A/A	G/G	1	47	1	0	0		0	0	41-50
9	0	k518	3	3	3	3	3	2	2	A/A	A/A	G/G	1	48	1	0			0	0	41-50
9	0	k658	3	3	3	3	3	3	3	A/A	G/G	G/G	1	50	1	1	9	15	6.75	0	41-50
9	0	k659	3	3	3	3	3	3	3	A/G	G/A	G/A	2	55	1	0	0		0	0	51-60
9	0	k660	3	3	2	3	3	2	2	A/A	G/A	G/G	1	54	1	1	20	30	30	1	51-60
9	0	k661	3	3	3	3	3	3	3	A/G	G/A	G/A	1	54	1	1	20	40	40	1	51-60
9	0	k665	1	2	2	1	2	1	2	A/G	A/A	G/G	1	31	1	1	10	15	7.5	1	31-40
9	0	k667	3	3	3	3	3	3	3	A/A	A/A	G/G	1	34	1	1	20	20	20	0	31-40
9	0	k668	3	3	3	3	3	3	3	A/A	A/A	G/G	2	48	1	0	0		0	0	41-50
9	0	k669	3	3	2	3	3	2	2	A/A	G/A	G/G	1	33	1	1	10	20	10	1	31-40
9	0	k670	3	3	2	3	3	2	2	A/G	G/A	G/A	1	49	1	1	10	20	10	1	41-50
9	0	k671	3	3	2	3	3	2	2	A/A	G/G	G/G	1	51	1	0	0		0	0	51-60
9	0	k673	3	3	3	3	3	3	3	A/A	G/A	G/G	2	32	1	0	0		0	0	31-40
9	0	k679	3	3	2	3	3	2	2	A/G	G/A	G/A	1	39	1	1	3	20	3	1	31-40
9	0	k680	3	3	2	3	3	2	2	A/G	G/A	G/A	1	33	1	1	10	3	1.5	1	31-40
9	0	k681	3	3	1	3	3	1	1	A/A	G/G	G/G	1	34	1	0	0		0	0	31-40
9	0	K768	3	3	2	3	3	2	2	A/A	A/A	G/G	1	32	1	0			0	0	31-40
9	0	K774	3	3	2	3	3	2	2	A/A	G/A	G/G	1	49	1	0			0	0	41-50
9	0	K776	3	3	1	3	3	1	1	A/A	G/A	G/G	1	58	1	0			0	1	51-60
9	0	K777	3	3	2	3	3	2	2	A/A	A/A	G/G	1	59	1	1	25	30	37.5	1	51-60
9	0	K784	3	2	2	3	3	2	2	A/G	G/A	G/A	1	52	1	1	10	20	10	0	51-60
9	0	K787	3	3	3	3	3	3	3	A/A	A/A	G/G	1	35	1	0			0	1	31-40
9	0	K791	3	3	2	3	3	2	2	A/G	G/A	G/A	1	36	1	0			0	0	31-40
9	0	K794	3	3	2	3	3	2	2	A/G	A/A	G/A	2	55	1	0			0	1	51-60
9	0	K796	3	3	3	3	3	2	2	A/A	G/A	G/G	1	49	1	1	20	20	20	1	41-50
9	0	K798	3	2	2	1	2	1	2	A/G	A/A	G/A	1	53	1	0			0	1	51-60
9	0	K802	3	3	2	3	3	2	2	A/A	A/A	G/G	1	38	1	1	20	10	10	0	31-40
9	0	K803	3	3	3	3	3	3	3	A/A	G/A	G/G	2	50	1	0			0	0	41-50
9	0	K804	3	3	3	3	3	3	3	G/G	A/A	A/A	2	47	1	0			0	0	41-50
9	0	K805	3	2	3	1	2	2	3	A/A	A/A	G/G	2	31	1	0			0	1	31-40
9	0	K806	3	3	3	3	3	3	3	A/A	G/A	G/G	1	25	1	1	20	9	9	0	<=30
9	0	K807	1	2	2	1	2	2	3	A/G	G/A	G/A	1	32	1	1	40	10	20	0	31-40
9	0	K816	3	3	3	3	3	3	3	A/G	A/A	G/A	1	80	2	1	20	40	40	0	71-80
9	0	K817	3	3	3	3	3	3	2	G/G	A/A	A/A	1	51	1	0			0	0	51-60
9	0	K818	3	2	3	3	3	3	3	A/G	A/A	G/A	1	37	1	0			0	1	31-40
9	0	K819	3	3	2	3	3	2	2	A/A	G/A	G/G	1	51	1	1	8	30	12	0	51-60
9	0	K853	3	3	2	3	3	2	2	A/A	A/A	G/G	2	23	1	0			0	0	<=30
9	0	K854	3	3	3	3	3	3	3	A/G	A/A	G/A	2	24	1	0			0	0	<=30
9	0	K855	3	3	2	3	3	2	1	G/G	A/A	G/A	2	25	1	0			0	0	<=30
9	0	K856	3	3	3	3	3	3	3	A/G	G/A	G/A	2	27	1	0			0	0	<=30
9	0	K860	3	3	3	3	3	3	3	A/A	G/G	G/G	2	24	1	0			0	0	<=30
9	0	K861	3	2	2	3	3	1	2	A/A	G/A	G/G	2	25	1	0			0	0	<=30
9	0	K863	3	2	3	1	2	2	3	A/A	G/G	G/G	2	24	1	0			0	0	<=30
9	0	K868	3	3	3	3	3	3	3	A/A	G/G	G/G	2	25	1	0			0	0	<=30
9	0	K870	3	3	2	3	3	2	2	A/A	A/A	G/G	2	23	1	0			0	0	<=30
9	0	K871	3	3	3	3	3	3	3	A/A	G/G	G/G	2	22	1	0			0	0	<=30
9	0	K872	3	3	2	3	3	2	2	A/A	G/G	G/G	2	22	1	0			0	0	<=30
9	0	K873	3	3	3	3	3	3	3	A/G	A/A	G/A	2	22	1	0			0	0	<=30
9	0	K874	3	3	2	3	3	2	2	A/G	A/A	G/A	2	29	1	0			0	1	<=30
9	0	K879	3	2	3	3	3	3	3	A/A	A/A	G/G	2	24	1	0			0	0	<=30
9	0	K882	3	3	2	3	3	2	2	A/A	G/G	G/G	2	28	1	0			0	0	<=30
9	0	K883	3	3	3	3	3	3	3	A/G	A/A	G/A	2	24	1	0			0	0	<=30
9	0	K884	3	3	3	3	3	3	3	A/A	A/A	G/G	2	26	1	0			0	0	<=30
9	0	K886	3	3	2	3	3	2	2	A/G	A/A	G/A	2	24	1	0			0	0	<=30
9	0	K888	3	3	2	3	3	2	2	A/G	A/A	G/G	2	30	1	0			0	0	<=30
9	0	K890	3	2	3	1	2	2	3	A/A	G/A	G/G	2	25	1	0			0	0	<=30
9	0	K891	3	2	2	1	2	1	2	A/A	G/G	G/G	2	27	1	0			0	0	<=30
9	0	K892	3	2	3	1	2	2	3	A/A	A/A	G/G	2	23	1	0			0	0	<=30
9	0	K893	3	3	2	3	3	2	2	A/A	G/A	G/G	2	22	1	0			0	0	<=30
9	0	K897	3	3	2	3	3	2	2	A/A	G/A	G/G	2	25	1	0			0	1	<=30
9	0	K900	3	3	2	3	3	1	1	A/G	G/A	G/G	2	24	1	0			0	0	<=30
9	0	K905	3	2	3	3	3	3	3	A/G	G/A	G/A	2	25	1	0			0	0	<=30
9	0	K908	3	3	3	3	3	3	3	A/G	A/A	G/A	2	24	1	0			0	0	<=30
9	0	K909	3	3	3	3	3	3	3	A/A	A/A	G/G	2	27	1	0			0	0	<=30
9	0	K913	3	3	2	3	3	2	1	A/G	G/A	G/G	2	27	1	0			0	0	<=30
9	0	K914	3	3	2	3	3	2	2	A/A	G/A	G/G	2	26	1	0			0	0	<=30
9	0	K917	3	3	3	3	3	3	2	A/G	G/A	G/A	2	26	1	0			0	0	<=30
9	0	K918	3	3	2	3	3	2	3	A/A	G/A	G/G	2	23	1	0			0	0	<=30
9	0	K920	3	3	3	3	3	3	2	A/G	A/A	G/A	2	24	1	0			0	0	<=30
9	0	K922	3	2	3	3	3	3	2	A/A	G/G	G/G	2	23	1	0			0	0	<=30
9	0	K987	3	2	3	1	2	2	2	A/A	A/A	G/G	2	53	1	0			0	0	51-60
9	0	K988	3	3	3	3	3	3	3	A/A	G/G	G/G	2	45	1	0			0	0	41-50
9	0	K1052	3	3	3	3	3	3	3	A/G	A/A	G/A	1	90	2	1	4	30	6	1	81-90
9	0	K1053	3	2	2	3	3	2	2	A/A	G/A	G/G	1	86	2	1	15	50	37.5	0	81-90
9	0	K1055	1	2	2	1	2	2	3	A/G	G/A	G/A	1	64	2	0			0	0	61-70
9	0	K1060	3	3	3	3	3	3	3	A/G	G/A	G/A	1	54	1	0			0	0	51-60
9	0	K1061	3	3	2	3	3	2	2	A/A	G/A	G/G	1	89	2	0			0	1	81-90
9	0	K1078	3	3	2	3	3	1	1	A/A	G/A	G/G	1	85	2	0			0	0	81-90
9	0	K1080	3	3	2	3	3	2	2	A/A	G/A	G/G	2	83	2	0			0	0	81-90
9	0	K1082	3	3	2	3	3	2	2	A/G	A/A	G/A	1	68	2	1	20	20	20	0	61-70
9	0	K1085	3	3	2	3	3	2	2	A/G	G/A	G/G	2	88	2	0			0	0	81-90
9	0	K1108	3	3	2	3	3	2	2	A/A	G/A	G/G	2	85	2	0			0	0	81-90
9	0	K1126	3	3	2	3	3	2	2	A/A	G/G	G/G	1	75	2	0			0	0	71-80
9	0	K1135	3	3	3	3	3	3	3	A/G	A/A	G/A	2	82	2	0			0	0	81-90
9	0	K1140	3	3	2	3	3	2	2	A/A	A/A	G/A	1	66	2	1	7	30	10.5	0	61-70
9	0	K1146	3	2	2	1	2	1	2	A/A	G/G	G/G	1	71	2	0			0	0	71-80
9	0	K1147	3	3	2	3	3	2	2	G/G	A/A	A/A	1	75	2	0			0	0	71-80
9	0	K1148	3	3	2	3	3	2	2	A/A	G/G	G/G	2	80	2	0			0	0	71-80
9	0	K1150	3	3	2	3	3	2	2	A/G	A/A	G/A	1	70	2	0			0	0	61-70
9	0	K1151	3	3	2	3	3	2	2	A/G	A/A	G/A	1	79	2	0			0	1	71-80
9	0	K1163	3	1	3	1	1	1	3	A/A	G/G	G/G	2	92	2	0			0		>=91
9	0	K1176	3	3	2	3	3	2	2	A/A	G/A	G/G	1	80	2	0			0	0	71-80
9	0	K1197	3	3	3	3	3	3	3	A/G	G/A	G/A	1	79	2	1	10	40	20	0	71-80
9	0	K1209	3	3	2	3	3	2	2	A/A	G/A	G/G	1	80	2	0			0	0	71-80
9	0	K1237	3	3	2	3	3	2	2	A/A	A/A	G/G	1	80	2	0			0	0	71-80
9	0	R65	3	3	3	3	3	3	3	A/A	G/G	G/G	1	68	2	0			0		61-70
9	0	R93	3	3	3	3	3	3	1	A/A	G/A	G/G	2	62	2	0			0		61-70
9	0	R112	3	2	3	1	2	2	1	A/A	G/A	G/G	2	61	2	0			0		61-70
9	0	R138	3	3	3	3	3	3	2	A/G	A/A	G/A	1	61	2	0			0		61-70
9	0	R147	3	3	1	3	3	1	2	A/A	G/A	G/G	2	57	1	0			0		51-60
9	0	R1374	3	3	2	3	3	2	3	A/G	G/A	G/A	1	67	2	0			0		61-70
9	0	R1401	3	3	2	3	3	1	2	A/G	A/A	G/A	1	65	2	0			0		61-70
9	0	R1402	3	3	1	3	3	1	1	A/A	G/G	G/G	1	70	2	0			0		61-70
9	0	R1414	3	3	2	3	3	2	3	A/G	G/A	G/A	2	67	2	0			0		61-70
9	0	R1449	3	3	2	3	3	2	2	A/A	G/A	G/G	2	63	2	0			0		61-70
9	0	R1664	3	2	3	1	2	2	3	A/A	G/A	G/G	1	60	1	1	20	30	30		51-60
9	0	R1718	3	3	3	3	3	3	3	A/A	A/A	G/G	1	57	1	0			0		51-60
9	0	R1720	3	3	3	3	3	3	3	A/G	G/A	G/A	2	72	2	0			0		71-80
9	0	R1745	3	3	3	3	3	3	3	A/G	G/A	G/G	1	71	2	0			0		71-80
9	0	R1793	3	3	3	3	3	3	3	A/G	G/A	G/A	1	69	2	0			0		61-70
9	0	R1909	3	3	3	3	3	3	3	A/A	G/G	G/G	2	65	2	0			0		61-70
9	0	R1928	1	2	2	1	2	2	3	A/A	A/A	G/G	1	57	1	0			0		51-60
9	0	R1995	3	3	3	3	3	3	3	A/A	G/G	G/G	1	62	2	0			0		61-70
9	0	R2026	3	3	3	3	3	3	3	A/G	A/A	G/A	1	64	2	1	5	40	10		61-70
9	0	R2046	3	3	2	3	3	2	1	G/G	A/A	A/A	1	62	2	1	40	40	80		61-70
9	0	R2201	3	3	2	3	3	2	2	A/A	A/A	G/G	1	75	2	0			0		71-80
9	0	YZ2	3	3	3	3	3	3	3	A/A	G/A	G/G	1	63	2	1	30	40	60	1	61-70
9	0	YZ7	3	2	2	1	2	1	3	A/A	G/A	G/G	1	59	1	0			0	0	51-60
9	0	YZ8	3	2	3	1	2	2	2	A/A	G/G	G/G	1	72	2	1	30	10	15	0	71-80
9	0	YZ12	3	3	1	3	3	1	1	A/A	G/A	G/G	1	53	1	1	30	10	15	1	51-60
9	0	YZ13	3	3	2	3	3	2	3	A/G	A/A	G/A	2	74	2	0	0		0	0	71-80
9	0	YZ18	3	3	1	3	3	1	3	A/A	G/G	G/G	1	61	2	0			0	0	61-70
9	0	YZ19	3	3	2	3	3	1	2	A/A	G/A	G/G	1	76	2	0			0	0	71-80
9	0	YZ25	3	3	2	3	3	1	1	A/A	G/A	G/G	2	51	1	0	0		0	0	51-60
9	0	YZ26	3	2	3	1	2	2	3	A/A	A/A	G/G	1	57	1	1	20	20	20	1	51-60
9	0	YZ27	3	3	2	3	3	2	2	A/A	G/G	G/G	1	55	1	0			0	0	51-60
9	0	YZ28	3	3	3	3	3	3	2	G/G	A/A	A/A	1	61	2	1	40	20	40	0	61-70
9	0	YZ29	3	3	3	3	3	3	1	A/G	A/A	G/A	1	79	2	0			0	0	71-80
9	0	YZ32	3	2	3	3	3	3	2	A/G	A/A	G/A	1	73	2	0			0	0	71-80
9	0	YZ46	3	3	2	3	3	2	2	A/G	G/A	G/A	2	65	2	0	0		0	0	61-70
9	0	YZ52	3	3	1	3	3	1	1	A/A	G/A	G/G	1	74	2	0	0		0	0	71-80
9	0	YZ56	3	3	3	3	3	3	3	A/G	G/A	G/A	1	53	1	1	1	10	0.5	0	51-60
9	0	YZ57	3	3	2	3	3	2	2	A/A	G/G	G/G	1	68	2	1	40	20	40	0	61-70
9	0	YZ58	3	3	3	3	3	3	3	A/G	A/A	G/A	1	63	2	0			0	0	61-70
9	0	YZ62	3	3	3	3	3	3	3	A/A	G/G	G/G	1	57	1	0			0	0	51-60
9	0	YZ64	3	3	3	3	3	3	3	A/G	G/A	G/A	1	66	2	0	0		0	0	61-70
9	0	YZ66	3	3	2	3	3	2	2	A/A	G/A	G/G	1	75	2	0			0	0	71-80
9	0	YZ69	3	3	2	3	3	2	2	G/G	A/A	A/A	1	54	1	1	3	10	1.5	0	51-60
9	0	YZ72	3	3	3	3	3	3	3	A/G	G/A	G/A	1	54	1	1	30	20	30	0	51-60
9	0	YZ75	3	3	3	3	3	3	3	A/A	G/A	G/G	1	55	1	0			0	0	51-60
9	0	YZ76	3	3	3	3	3	3	3	A/A	G/G	G/G	2	67	2	0	0		0	0	61-70
9	0	YZ77	3	3	3	3	3	3	3	A/A	A/A	G/G	1	62	2	1	20	80	80	1	61-70
9	0	YZ81	3	3	2	3	3	2	2	A/G	A/A	G/A	1	73	2	0	0		0	0	71-80
9	0	YZ82	3	3	2	3	3	2	2	A/A	G/A	G/G	1	57	1	0	0		0	0	51-60
9	0	YZ83	3	3	2	3	3	2	2	A/G	G/A	G/A	1	62	2	0	0		0	0	61-70
9	0	YZ84	3	3	2	3	3	2	2	A/G	A/A	G/A	1	58	1	1	30	10	15	0	51-60
9	0	YZ85	3	3	3	3	3	3	3	A/A	G/A	G/G	1	76	2	0	0		0	0	71-80
9	0	YZ86	3	3	2	3	3	2	2	A/A	A/A	G/G	1	60	1	0	0		0	1	51-60
9	0	YZ87	1	2	2	1	2	2	3	A/G	G/A	G/A	1	65	2	0			0	0	61-70
9	0	YZ89	3	3	3	3	3	3	3	A/G	G/A	G/A	1	73	2	1	50	10	25	0	71-80
9	0	YZ90	1	2	2	1	2	2	3	A/A	G/G	G/G	1	72	2	0	0		0	0	71-80
9	0	YZ91	3	2	3	1	2	2	3	A/A	G/A	G/G	2	61	2	0	0		0	0	61-70
9	0	YZ92	3	3	3	3	3	3	3	A/A	A/A	G/G	1	58	1	0			0	0	51-60
9	0	YZ93	3	3	2	3	3	2	2	A/G	A/A	G/A	1	64	2	0	0		0	0	61-70
9	0	YZ94	3	2	3	3	3	3	3	A/A	G/G	G/G	2	63	2	0	0		0	0	61-70
9	0	YZ95	3	3	3	3	3	3	3	A/A	G/G	G/G	2	68	2	0	0		0	0	61-70
9	0	YZ96	1	2	2	1	2	2	3	A/G	A/A	G/A	1	69	2	0	0		0	0	61-70
9	0	YZ97	3	3	2	3	3	2	2	A/G	G/A	G/A	1	69	2	0			0	0	61-70
9	0	YZ98	3	3	3	3	3	3	3	A/A	G/A	G/G	1	55	1	1	35	50	87.5	0	51-60
9	0	YZ99	3	3	3	3	3	3	3	A/A	A/A	G/G	1	64	2	1	15	20	15	1	61-70
9	0	YZ102	1	2	2	1	2	1	2	A/A	G/G	G/G	2	61	2	0	0		0	0	61-70
9	0	YZ104	3	3	2	3	3	2	2	A/G	G/A	G/A	1	69	2	0			0	0	61-70
9	0	YZ105	1	2	2	1	2	1	2	A/G	G/A	G/A	2	56	1	0	0		0	0	51-60
9	0	YZ106	3	3	3	3	3	3	3	A/A	G/A	G/G	2	69	2	0	0		0	0	61-70
9	0	YZ107	3	3	2	3	3	2	2	A/G	G/A	G/A	2	67	2	0	0		0	0	61-70
9	0	YZ109	3	3	2	3	3	2	3	A/A	G/G	G/G	1	63	2	0			0	0	61-70
9	0	YZ112	3	3	3	3	3	3	1	A/G	G/A	G/A	1	60	1	0	0		0	0	51-60
9	0	YZ113	3	3	3	3	3	3	3	A/G	G/A	G/A	1	59	1	1	30	20	30	0	51-60
9	0	YZ114	3	2	3	3	3	3	3	A/G	A/A	G/A	1	59	1	1	40	40	80	0	51-60
9	0	YZ115	3	1	3	1	1	1	2	A/G	A/A	G/A	1	66	2	1	30	40	60	0	61-70
9	0	YZ118	3	3	2	3	3	2	1	A/A	A/A	G/G	1	67	2	0			0	0	61-70
9	0	YZ120	3	3	2	3	3	2	1	A/G	G/A	G/A	1	53	1	1	20	10	10	0	51-60
9	0	YZ121	3	3	2	3	3	2	2	A/A	A/A	G/G	1	69	2	1	30	20	30	1	61-70
9	0	YZ122	3	3	2	3	3	2	3	A/A	G/A	G/G	1	62	2	1	40	40	80	1	61-70
9	0	YZ123	3	3	1	3	3	1	2	A/G	A/A	G/A	1	58	1	0	0		0	0	51-60
9	0	YZ128	3	3	2	3	3	1	2	A/A	G/A	G/G	1	55	1	0			0	0	51-60
9	0	YZ129	3	2	3	1	2	2	3	A/G	G/A	G/G	1	66	2	0			0	0	61-70
9	0	YZ130	3	3	3	3	3	3	1	A/A	G/G	G/G	1	60	1	1	40	20	40	0	51-60
9	0	YZ131	3	3	2	3	3	2	3	A/A	G/G	G/G	2	64	2	0	0		0	0	61-70
9	0	YZ135	3	3	1	3	3	1	2	A/A	G/A	G/G	1	56	1	0	0		0	1	51-60
9	0	YZ136	3	3	2	3	3	1	2	A/A	G/A	G/G	1	69	2	1	50	80	200	0	61-70
9	0	YZ137	3	3	2	3	3	2	2	A/A	A/A	G/G	1	67	2	1	30	30	45	1	61-70
9	0	YZ138	3	3	3	3	3	3	3	G/G	A/A	A/A	1	61	2	0	0		0	0	61-70
9	0	YZ140	1	2	2	1	2	1	3	A/A	G/G	G/G	2	67	2	0	0		0	0	61-70
9	0	YZ141	3	3	3	3	3	3	3	A/G	A/A	G/A	1	62	2	0			0	0	61-70
9	0	YZ143	3	3	2	3	3	2	2	A/A	G/A	G/G	2	60	1	0	0		0	0	51-60
9	0	YZ144	3	3	2	3	3	2	3	A/G	A/A	G/A	1	56	1	0			0	0	51-60
9	0	YZ146	3	2	3	1	2	2	1	A/A	G/A	G/G	1	58	1	0			0	0	51-60
9	0	YZ150	3	3	3	3	3	3	2	A/G	G/A	G/A	1	65	2	0			0	0	61-70
9	0	YZ151	3	3	2	3	3	2	2	A/A	A/A	G/G	1	55	1	1	30	20	30	0	51-60
9	0	YZ152	3	3	2	3	3	2	2	A/A	G/G	G/G	1	56	1	0			0	0	51-60
9	0	YZ153	3	3	2	3	3	2	1	A/G	G/A	G/A	1	66	2	0			0	0	61-70
9	0	YZ154	3	3	2	3	3	2	3	A/A	A/A	G/G	1	52	1	0			0	0	51-60
9	0	YZ157	3	2	3	3	3	3	2	A/A	G/A	G/G	1	63	2	1	40	20	40	0	61-70
9	0	YZ158	3	3	3	3	3	3	3	A/G	G/A	G/A	1	67	2	1	50	30	75	1	61-70
9	0	YZ159	3	2	3	1	2	2	3	A/A	G/G	G/G	1	55	1	0			0	0	51-60
9	0	YZ160	3	3	2	3	3	2	2	A/A	G/G	G/G	1	52	1	1	30	20	30	0	51-60
9	0	YZ163	3	3	1	3	3	1	3	A/G	A/A	G/G	1	56	1	1	40	20	40	1	51-60
9	0	YZ164	3	3	2	3	3	2	2	A/A	A/A	G/G	1	56	1	0			0	0	51-60
9	0	YZ165	1	3	2	3	3	2	2	A/A	G/G	G/G	1	56	1	1	30	30	45	0	51-60
9	0	YZ166	3	3	2	3	3	2	1	A/G	A/A	G/A	1	65	2	0			0	0	61-70
9	0	YZ167	3	2	2	1	2	2	2	A/G	G/A	G/G	1	52	1	1	40	20	40	1	51-60
9	0	YZ170	3	2	3	1	2	2	3	A/A	G/A	G/G	2	70	2	0	0		0	0	61-70
9	0	YZ171	3	3	2	3	3	2	2	G/G	A/A	A/A	1	69	2	0			0	0	61-70
9	0	YZ172	3	3	3	3	3	3	3	A/A	G/A	G/G	1	52	1	0	0		0	0	51-60
9	0	YZ174	3	2	3	3	3	3	3	A/G	G/A	G/A	1	54	1	0	0		0	0	51-60
9	0	YZ176	3	3	2	3	3	2	3	A/G	G/A	G/A	2	46	1	0	0		0	0	41-50
9	0	YZ179	3	3	2	3	3	2	2	A/G	A/A	G/G	1	57	1	0	0		0	0	51-60
9	0	YZ181	3	3	2	3	3	2	2	A/A	G/G	G/G	1	76	2	0	0		0	0	71-80
9	0	YZ182	3	3	3	3	3	3	3	A/A	G/A	G/G	2	52	1	0	0		0	0	51-60
9	0	YZ183	3	3	3	3	3	3	3	G/G	A/A	A/A	2	61	2	0	0		0	0	61-70
9	0	YZ184	3	3	2	3	3	2	2	A/A	A/A	G/G	1	74	2	1	20	20	20	1	71-80
9	0	YZ185	3	3	2	3	3	2	2	A/G	A/A	G/G	1	73	2	1	7	30	10.5	0	71-80
9	0	YZ186	3	3	3	3	3	3	3	A/G	A/A	G/A	1	70	2	0	0		0	0	61-70
9	0	YZ191	3	3	3	3	3	3	3	A/A	G/G	G/G	2	60	1	0	0		0	0	51-60
9	0	YZ195	3	3	3	3	3	3	3	A/A	G/A	G/G	2	55	1	0	0		0	0	51-60
9	0	YZ197	3	1	3	1	1	1	3	A/A	G/A	G/G	2	67	2	0	0		0	0	61-70
9	0	YZ200	3	2	3	3	3	3	3	A/A	G/G	G/G	1	57	1	0	0		0	0	51-60
9	0	YZ201	3	3	2	3	3	2	2	A/G	A/A	G/A	1	74	2	1	20	30	30	0	71-80
9	0	YZ202	3	3	2	3	3	2	2	A/A	G/A	G/G	1	77	2	0			0	0	71-80
9	0	YZ203	3	3	2	3	3	2	2	A/G	A/A	G/G	1	68	2	1	40	40	80	1	61-70
9	0	YZ204	3	2	2	1	2	1	2	A/G	G/A	G/G	1	57	1	1	30	30	45	0	51-60
9	0	YZ206	3	3	2	3	3	2	2	A/G	A/A	G/G	1	66	2	1	50	20	50	1	61-70
9	0	YZ208	3	2	3	1	2	2	3	A/A	G/A	G/G	1	60	1	1	40	20	40	0	51-60
9	0	YZ209	3	3	3	3	3	3	3	G/G	A/A	A/A	1	64	2	0	0		0	0	61-70
9	0	YZ210	3	3	3	3	3	2	3	A/G	A/A	G/A	1	71	2	0			0	0	71-80
9	0	YZ211	3	3	1	3	3	1	1	A/A	G/A	G/G	1	76	2	0			0	1	71-80
9	0	YZ213	1	2	2	1	2	2	3	A/A	G/A	G/G	2	51	1	0	0		0	0	51-60
9	0	YZ214	3	3	2	3	3	2	2	A/A	A/A	G/A	1	65	2	0	0		0	0	61-70
9	0	YZ215	1	2	2	1	2	1	2	A/A	G/G	G/G	2	62	2	0	0		0	0	61-70
9	0	YZ218	3	3	2	3	3	2	2	A/G	A/A	G/A	2	65	2	0	0		0	0	61-70
9	0	YZ219	3	2	2	1	2	1	2	A/G	A/A	G/A	2	69	2	0	0		0	0	61-70
9	0	YZ221	3	3	2	3	3	2	2	A/A	G/A	G/G	2	55	1	0	0		0	0	51-60
9	0	YZ222	3	3	2	3	3	2	2	A/A	G/A	G/G	1	57	1	0	0		0	0	51-60
9	0	YZ223	3	3	2	3	3	2	2	A/A	G/A	G/G	2	64	2	0	0		0	0	61-70
9	0	YZ226	1	1	2	1	1	1	3	A/A	G/A	G/G	1	69	2	0			0	0	61-70
9	0	YZ228	3	3	3	3	3	3	3	A/A	G/A	G/G	2	56	1	0	0		0	0	51-60
9	0	YZ230	3	3	2	3	3	2	2	A/A	A/A	G/G	1	66	2	1	30	10	15	1	61-70
9	0	YZ232	3	3	2	3	3	2	2	A/A	G/A	G/G	1	55	1	0	0		0	0	51-60
9	0	YZ234	3	2	3	3	3	3	3	A/A	G/A	G/G	1	60	1	0	0		0	0	51-60
9	0	YZ235	3	3	2	3	3	2	3	A/G	A/A	G/A	1	62	2	0	0		0	0	61-70
9	0	YZ237	3	2	2	1	2	1	3	A/G	A/A	G/A	1	58	1	1	25	20	25	0	51-60
9	0	YZ238	3	3	2	3	3	2	2	A/A	G/A	G/G	1	59	1	1	30	40	60	1	51-60
9	0	YZ239	3	3	2	3	3	2	2	G/G	A/A	A/A	1	60	1	1	40	20	40	0	51-60
9	0	YZ240	3	3	2	3	3	1	2	A/A	G/G	G/G	1	72	2	1	60	40	120	0	71-80
9	0	YZ241	3	3	2	3	3	2	3	A/G	A/A	G/A	2	74	2	0	0		0	0	71-80
9	0	YZ242	1	2	2	1	2	1	2	A/A	G/A	G/G	2	76	2	0	0		0	0	71-80
9	0	YZ243	3	3	3	3	3	3	2	A/A	G/G	G/G	2	60	1	0	0		0	0	51-60
9	0	YZ244	3	3	1	3	3	1	2	A/A	G/A	G/G	2	61	2	0	0		0	0	61-70
9	0	YZ249	3	3	3	3	3	3	3	A/A	G/A	G/G	1	65	2	0	0		0	0	61-70
9	0	YZ252	3	3	2	3	3	2	3	A/A	A/A	G/G	1	51	1	0	0		0	0	51-60
9	0	YZ255	3	3	3	3	3	3	3	A/G	A/A	G/G	2	58	1	0	0		0	0	51-60
9	0	YZ256	3	3	2	3	3	2	2	A/A	A/A	G/G	2	67	2	0	0		0	0	61-70
9	0	YZ258	3	3	2	3	3	2	2	A/A	G/A	G/G	1	70	2	0	0		0	0	61-70
9	0	YZ259	3	2	2	1	2	1	2	A/A	G/A	G/G	2	73	2	0	0		0	0	71-80
9	0	YZ260	3	3	2	3	3	2	2	A/G	G/A	G/A	1	67	2	0	0		0	0	61-70
9	0	YZ263	3	3	2	3	3	2	2	A/A	G/A	G/G	1	65	2	1	40	20	40	1	61-70
9	0	YZ264	3	3	3	3	3	3	3	A/A	A/A	G/G	1	70	2	0	0		0	0	61-70
9	0	YZ265	3	3	2	3	3	2	2	A/A	A/A	G/G	2	72	2	0	0		0	0	71-80
9	0	YZ267	3	3	3	3	3	3	3	A/A	G/G	G/G	1	73	2	0			0	0	71-80
9	0	YZ268	1	2	2	1	2	2	3	A/A	G/A	G/G	2	72	2	0	0		0	0	71-80
9	0	YZ270	3	3	2	3	3	2	2	A/G	A/A	G/A	1	58	1	0	0		0	0	51-60
9	0	YZ271	3	3	2	3	3	2	2	A/G	G/A	G/A	1	69	2	0			0	0	61-70
9	0	YZ273	3	3	3	3	3	3	3	A/G	A/A	G/A	2	58	1	0	0		0	0	51-60
9	0	YZ274	3	2	2	3	3	2	2	A/G	A/A	G/A	2	66	2	0	0		0	0	61-70
9	0	YZ275	3	2	3	1	2	2	3	A/A	G/A	G/G	1	56	1	0	0		0	0	51-60
9	0	YZ276	1	2	2	1	2	1	2	A/A	G/A	G/G	2	71	2	0	0		0	0	71-80
9	0	YZ277	3	2	2	1	2	1	3	A/A	A/A	G/G	1	63	2	0	0		0	0	61-70
9	0	YZ278	3	3	3	3	3	3	3	A/G	A/A	G/A	1	67	2	1	40	30	60	1	61-70
9	0	YZ281	3	3	3	3	3	3	2	A/G	A/A	G/A	1	55	1	1	30	40	60	1	51-60
9	0	YZ283	3	3	2	3	3	2	3	A/A	G/A	G/G	1	73	2	1	60	20	60	1	71-80
9	0	YZ284	3	3	3	3	3	3	3	A/G	G/A	G/A	2	78	2	0	0		0	0	71-80
9	0	YZ288	3	2	3	1	2	2	3	A/A	G/A	G/G	1	70	2	0			0	0	61-70
9	0	YZ289	3	3	3	3	3	3	2	A/A	G/A	G/G	2	47	1	0	0		0	0	41-50
9	0	YZ290	3	3	2	3	3	2	3	A/A	G/A	G/G	2	67	2	0	0		0	0	61-70
9	0	YZ291	3	2	3	1	2	2	2	A/G	A/A	G/A	2	52	1	0	0		0	0	51-60
9	0	YZ292	3	2	2	1	2	1	3	A/A	G/G	G/G	2	78	2	0	0		0	0	71-80
9	0	YZ293	3	3	3	3	3	3	2	A/A	A/A	G/G	1	73	2	0			0	0	71-80
9	0	YZ294	3	3	2	3	3	2	3	A/G	A/A	G/A	1	73	2	0	0		0	0	71-80
9	0	YZ296	3	3	3	3	3	3	3	A/A	G/A	G/G	2	45	1	0	0		0	0	41-50
9	0	YZ297	3	3	3	3	3	3	2	A/G	A/A	G/A	2	47	1	0	0		0	0	41-50
9	0	YZ298	3	3	3	3	3	3	2	A/G	A/A	G/A	2	49	1	0	0		0	0	41-50
9	0	YZ299	3	3	2	3	3	2	2	A/G	G/A	G/A	1	63	2	1	20	5	5	1	61-70
9	0	YZ300	3	3	2	3	3	2	1	G/G	A/A	A/A	2	51	1	0	0		0	0	51-60
9	0	YZ301	3	3	2	3	3	2	2	A/A	G/A	G/G	2	52	1	0	0		0	0	51-60
9	0	YZ302	3	3	3	3	3	3	2	A/G	G/A	G/G	2	63	2	0	0		0	0	61-70
9	0	YZ303	3	3	2	3	3	2	3	A/A	A/A	G/G	1	58	1	1	30	10	15	0	51-60
9	0	YZ304	3	3	2	3	3	2	1	A/G	G/A	G/A	2	78	2	0	0		0	0	71-80
9	0	YZ307	3	3	2	3	3	2	3	A/A	G/A	G/G	1	68	2	0	0		0	0	61-70
9	0	YZ308	3	3	3	3	3	3	3	A/A	G/G	G/G	1	51	1	0	0		0	0	51-60
9	0	YZ309	3	2	3	3	3	3	2	A/A	G/G	G/G	2	68	2	0	0		0	0	61-70
9	0	YZ310	3	2	3	1	2	2	3	A/A	G/A	G/G	2	75	2	0	0		0	0	71-80
9	0	YZ311	3	3	3	3	3	3	3	A/A	G/A	G/G	1	51	1	0	0		0	0	51-60
9	0	YZ312	3	3	3	3	3	3	2	A/A	G/G	G/G	1	74	2	0			0	0	71-80
9	0	YZ314	3	3	2	3	3	2	2	A/A	G/A	G/G	2	60	1	0	0		0	0	51-60
9	0	YZ316	3	3	2	3	3	2	3	A/A	A/A	G/G	2	46	1	0	0		0	0	41-50
9	0	YZ317	3	3	3	3	3	3	3	A/A	A/A	G/G	2	54	1	0	0		0	0	51-60
9	0	YZ318	3	3	3	3	3	3	3	A/A	G/A	G/G	2	46	1	0	0		0	0	41-50
9	0	YZ320	3	2	3	3	3	3	3	A/G	G/A	G/A	1	61	2	0	0		0	0	61-70
9	0	YZ321	3	3	3	3	3	3	2	A/G	G/A	G/A	1	67	2	1	40	30	60	0	61-70
9	0	YZ323	3	3	2	3	3	2	2	A/A	A/A	G/G	2	67	2	0	0		0	0	61-70
9	0	YZ324	3	3	2	3	3	2	2	A/G	A/A	G/A	2	66	2	0	0		0	0	61-70
9	0	YZ325	3	2	2	1	2	1	2	A/A	G/G	G/G	2	58	1	0	0		0	0	51-60
9	0	YZ327	3	3	2	3	3	2	3	A/A	G/A	G/G	1	73	2	1	20	30	30	0	71-80
9	0	YZ329	1	2	2	1	2	2	2	A/A	A/A	G/G	1	61	2	1	30	20	30	0	61-70
9	0	YZ330	1	2	2	1	2	1	3	G/G	A/A	A/A	2	70	2	0	0		0	0	61-70
9	0	YZ331	3	2	3	1	2	2	3	A/A	A/A	G/G	2	58	1	0	0		0	0	51-60
9	0	YZ332	3	2	3	3	3	3	2	A/A	G/A	G/G	1	69	2	0			0	0	61-70
9	0	YZ333	3	3	2	3	3	2	2	A/A	G/G	G/G	1	69	2	0	0		0	0	61-70
9	0	YZ334	3	3	2	3	3	2	3	A/G	G/A	G/A	2	53	1	0	0		0	0	51-60
9	0	YZ335	3	3	3	3	3	3	3	G/G	A/A	A/A	1	61	2	1	40	20	40	1	61-70
9	0	YZ336	3	3	3	3	3	3	3	A/A	G/A	G/G	1	64	2	1	30	40	60	1	61-70
9	0	YZ338	3	3	3	3	3	3	3	A/A	G/A	G/G	1	58	1	1	30	20	30	0	51-60
9	0	YZ340	3	3	3	3	3	3	1	A/A	G/G	G/G	2	63	2	0	0		0	0	61-70
9	0	YZ341	3	3	1	3	3	1	3	A/A	G/G	G/G	1	75	2	1	30	5	7.5	1	71-80
9	0	YZ342	3	2	3	1	2	2	2	A/G	G/A	G/A	2	76	2	0	0		0	0	71-80
9	0	YZ344	3	3	2	3	3	2	2	A/G	A/A	G/A	2	77	2	0	0		0	0	71-80
9	0	YZ345	3	2	2	3	3	2	2	A/A	A/A	G/G	1	73	2	0	0		0	0	71-80
9	0	YZ346	3	3	2	3	3	2	3	A/A	G/A	G/G	2	45	1	0	0		0	0	41-50
9	0	YZ347	3	2	3	1	2	2	3	A/A	G/A	G/G	1	67	2	0			0	0	61-70
9	0	YZ348	3	1	3	1	2	2	2	A/A	G/A	G/G	2	69	2	0	0		0	0	61-70
9	0	YZ351	3	3	2	3	3	2	2	A/G	A/A	G/A	2	44	1	0	0		0	0	41-50
9	0	YZ352	3	2	3	1	2	2	3	A/A	G/G	G/G	1	71	2	1	50	20	50	0	71-80
9	0	YZ353	3	2	3	3	3	3	3	A/G	A/A	G/A	1	76	2	1	50	20	50	0	71-80
9	0	YZ354	3	3	2	3	3	2	2	A/A	G/A	G/G	1	54	1	1	10	20	10	1	51-60
9	0	YZ355	3	1	3	1	1	1	3	A/A	G/A	G/G	2	62	2	0	0		0	0	61-70
9	0	YZ356	3	3	2	3	3	2	2	A/G	A/A	G/A	1	78	2	0			0	0	71-80
9	0	YZ357	3	2	3	3	3	3	3	A/G	A/A	G/A	2	73	2	0	0		0	0	71-80
9	0	YZ358	3	3	3	3	3	3	3	A/A	A/A	G/G	2	58	1	0	0		0	0	51-60
9	0	YZ359	3	3	2	3	3	2	2	A/A	G/G	G/G	2	66	2	0	0		0	0	61-70
9	0	YZ361	3	2	3	3	3	3	3	A/A	A/A	G/G	1	59	1	1	40	60	120	0	51-60
9	0	YZ362	3	3	2	3	3	2	2	A/A	A/A	G/G	1	45	1	1	20	10	10	1	41-50
9	0	YZ363	1	2	2	1	2	2	3	A/A	A/A	G/G	2	58	1	0	0		0	0	51-60
9	0	YZ364	3	3	3	3	3	3	3	A/A	G/G	G/G	1	50	1	0	0		0	0	41-50
9	0	YZ365	3	3	3	3	3	3	3	A/A	G/A	G/G	2	59	1	0	0		0	0	51-60
9	0	YZ366	3	3	3	3	3	3	3	A/A	G/A	G/G	2	57	1	0	0		0	0	51-60
9	0	YZ368	3	3	3	3	3	3	3	A/G	G/A	G/G	2	63	2	0	0		0	0	61-70
9	0	YZ369	1	2	2	1	2	2	3	A/A	G/A	G/G	1	68	2	0	0		0	0	61-70
9	0	YZ370	3	3	2	3	3	2	2	A/G	G/A	G/A	1	58	1	0	0		0	0	51-60
9	0	YZ371	3	3	3	3	3	3	3	A/A	A/A	G/G	1	51	1	0	0		0	0	51-60
9	0	YZ373	1	2	2	1	2	1	2	A/A	A/A	G/G	1	66	2	1	50	40	100	1	61-70
9	0	YZ374	3	3	2	3	3	2	2	A/A	A/A	G/G	1	51	1	0	0		0	0	51-60
9	0	YZ375	3	3	3	3	3	3	3	A/A	G/A	G/G	2	54	1	0	0		0	0	51-60
9	0	YZ377	3	3	2	3	3	2	2	A/A	G/A	G/G	1	67	2	0	0		0	0	61-70
9	0	YZ378	3	3	1	3	3	1	1	A/G	G/A	G/G	1	80	2	0			0	0	71-80
9	0	YZ379	3	2	2	1	2	1	2	A/A	G/G	G/G	1	63	2	0	0		0	0	61-70
9	0	YZ380	3	3	2	3	3	2	2	A/A	G/A	G/G	1	71	2	0			0	0	71-80
9	0	YZ381	3	3	2	3	3	1	1	A/A	A/A	G/G	1	67	2	0			0	0	61-70
9	0	YZ382	3	3	2	3	3	2	2	A/G	G/A	G/A	2	66	2	0	0		0	0	61-70
9	0	YZ383	3	3	3	3	3	3	3	A/G	A/A	G/A	1	61	2	1	40	10	20	1	61-70
9	0	YZ384	3	3	2	3	3	1	1	A/A	G/A	G/G	1	43	1	0			0	0	41-50
9	0	YZ385	3	3	2	3	3	2	2	A/A	G/A	G/G	1	53	1	0	0		0	0	51-60
9	0	YZ386	3	2	3	3	3	3	3	A/A	G/A	G/G	2	66	2	0	0		0	0	61-70
9	0	YZ387	3	2	2	1	2	1	2	A/G	G/A	G/A	2	73	2	0	0		0	0	71-80
9	0	YZ388	3	2	3	1	2	2	3	A/A	A/A	G/G	2	57	1	0	0		0	0	51-60
9	0	YZ389	3	3	3	3	3	3	3	A/G	G/A	G/A	2	58	1	0	0		0	0	51-60
9	0	YZ390	3	3	1	3	3	1	1	A/A	G/G	G/G	1	63	2	1	40	17	34	0	61-70
9	0	YZ391	3	3	2	3	3	1	1	A/A	G/A	G/G	1	71	2	0	0		0	0	71-80
9	0	YZ392	3	3	1	3	3	1	1	A/G	G/A	G/A	1	60	1	0	0		0	0	51-60
9	0	YZ393	3	3	2	3	3	2	2	A/A	G/A	G/G	1	77	2	0			0	0	71-80
9	0	YZ394	3	2	3	1	2	2	3	A/G	A/A	G/A	1	78	2	0			0	0	71-80
9	0	YZ396	3	3	2	3	3	2	2	A/A	A/A	G/G	1	68	2	1	50	20	50	0	61-70
9	0	YZ397	3	3	3	3	3	3	3	A/G	A/A	G/A	1	73	2	0			0	0	71-80
9	0	YZ398	3	3	3	3	3	3	3	A/A	G/A	G/G	2	72	2	0	0		0	0	71-80
9	0	YZ399	3	3	3	3	3	3	3	A/G	A/A	G/A	2	55	1	0	0		0	0	51-60
9	0	YZ400	3	3	2	3	3	2	2	A/A	A/A	G/G	2	74	2	0	0		0	0	71-80
9	0	YZ401	3	2	2	1	1	1	2	A/A	G/A	G/G	2	74	2	0	0		0	0	71-80
9	0	YZ404	3	3	1	3	3	1	1	A/A	G/G	G/G	2	45	1	0	0		0	0	41-50
9	0	YZ405	3	3	2	3	3	2	2	A/G	G/A	G/A	2	44	1	0	0		0	0	41-50
9	0	YZ406	3	3	2	3	3	2	2	A/A	A/A	G/G	1	74	2	0			0	0	71-80
9	0	YZ407	3	3	3	3	3	3	3	A/A	G/G	G/G	2	57	1	0	0		0	0	51-60
9	0	YZ408	3	3	3	3	3	3	3	A/A	G/A	G/G	2	61	2	0	0		0	0	61-70
9	0	YZ409	3	3	2	3	3	2	2	A/A	G/A	G/G	1	61	2	1	20	40	40	0	61-70
9	0	YZ410	3	3	2	3	3	2	2	A/G	A/A	G/A	1	49	1	1	30	30	45	1	41-50
9	0	YZ411	3	3	3	3	3	3	3	A/G	A/A	G/G	2	55	1	0	0		0	0	51-60
9	0	YZ412	3	3	3	3	3	3	3	A/A	A/A	G/G	2	61	2	0	0		0	0	61-70
9	0	YZ413	3	3	2	3	3	2	2	A/A	A/A	G/G	2	63	2	0	0		0	0	61-70
9	0	YZ415	3	3	2	3	3	1	1	A/A	G/A	G/G	2	57	1	0	0		0	0	51-60
9	0	YZ416	3	3	3	3	3	3	3	A/A	G/A	G/G	2	68	2	0	0		0	0	61-70
9	0	YZ417	3	3	2	3	3	2	1	A/A	G/G	G/G	1	56	1	0	0		0	0	51-60
9	0	YZ419	3	3	3	3	3	3	3	A/A	G/A	G/G	2	54	1	0	0		0	0	51-60
9	0	YZ420	3	2	2	1	2	1	2	A/A	G/A	G/G	1	74	2	1	50	30	75	0	71-80
9	0	YZ422	3	3	3	3	3	3	3	A/A	G/A	G/G	1	46	1	0	0		0	0	41-50
9	0	YZ423	3	2	3	1	2	2	3	A/G	G/A	G/G	1	69	2	0			0	0	61-70
9	0	YZ424	3	3	3	3	3	3	3	A/A	G/A	G/G	2	57	1	0	0		0	0	51-60
9	0	YZ426	1	2	2	1	2	1	2	A/G	G/A	G/A	1	71	2	0	0		0	0	71-80
9	0	YZ427	1	2	2	1	2	1	2	A/G	A/A	G/A	1	74	2	1	50	60	150	0	71-80
9	0	YZ428	3	2	2	1	2	1	2	A/A	G/G	G/G	2	49	1	0	0		0	0	41-50
9	0	YZ429	1	2	2	1	2	2	3	A/G	G/A	G/G	2	72	2	0	0		0	0	71-80
9	0	YZ430	3	3	3	3	3	3	3	A/G	G/A	G/A	2	68	2	0	0		0	0	61-70
9	0	YZ431	3	3	2	3	3	2	2	A/G	G/A	G/A	1	55	1	0	0		0	0	51-60
9	0	YZ433	3	3	2	3	3	2	1	A/A	G/A	G/G	2	48	1	0	0		0	0	41-50
9	0	YZ434	3	2	3	1	2	2	3	A/A	G/A	G/G	1	65	2	0	0		0	0	61-70
9	0	YZ435	3	3	3	3	3	3	3	A/G	A/A	G/A	1	72	2	0			0	0	71-80
9	0	YZ436	3	2	3	3	3	3	3	A/A	A/A	G/G	2	73	2	0	0		0	0	71-80
9	0	YZ439	3	2	2	3	3	2	2	G/G	A/A	A/A	1	55	1	1	20	20	20	1	51-60
9	0	YZ441	3	3	2	3	3	2	2	A/G	G/A	G/A	2	73	2	0	0		0	0	71-80
9	0	YZ442	3	3	3	3	3	3	3	A/G	A/A	G/A	1	77	2	1	60	20	60	0	71-80
9	0	YZ445	1	2	2	1	2	1	2	A/A	G/A	G/G	1	44	1	0			0	0	41-50
9	0	YZ446	3	2	3	1	2	2	3	A/A	A/A	G/G	1	46	1	0			0	0	41-50
9	0	YZ447	3	3	2	3	3	1	1	A/A	A/A	G/G	1	49	1	0			0	0	41-50
9	0	YZ449	3	3	2	3	3	2	2	A/G	A/A	G/A	2	56	1	0	0		0	0	51-60
9	0	YZ450	3	3	3	3	3	3	3	A/A	G/A	G/G	2	72	2	0	0		0	0	71-80
9	0	YZ451	3	3	3	3	3	3	3	G/G	A/A	A/A	1	72	2	0			0	0	71-80
9	0	YZ453	3	3	3	3	3	3	3	A/G	G/A	G/A	2	59	1	0	0		0	0	51-60
9	0	YZ454	3	2	3	1	2	2	3	A/A	G/A	G/G	2	65	2	0	0		0	0	61-70
9	0	YZ455	3	3	3	3	3	3	3	A/A	G/G	G/G	1	67	2	1	30	20	30	0	61-70
9	0	YZ457	3	2	3	1	2	2	3	A/A	G/G	G/G	1	75	2	0	0		0	0	71-80
9	0	YZ458	3	3	3	3	3	3	3	A/G	G/A	G/A	2	57	1	0	0		0	0	51-60
9	0	YZ459	3	2	3	3	3	3	3	G/G	A/A	A/A	1	57	1	0			0	0	51-60
9	0	YZ462	3	3	3	3	3	3	3	A/A	G/A	G/G	1	63	2	0			0	0	61-70
9	0	YZ465	3	3	3	3	3	3	3	A/G	A/A	G/A	1	66	2	0	0		0	0	61-70
9	0	YZ467	3	3	3	3	3	3	3	A/A	G/A	G/G	1	58	1	0	0		0	0	51-60
9	0	YZ469	3	2	3	1	2	2	1	A/A	G/A	G/G	1	69	2	1	20	5	5	0	61-70
9	0	YZ471	3	3	2	3	3	2	2	A/A	G/A	G/G	2	46	1	0	0		0	0	41-50
9	0	YZ474	3	3	2	3	3	2	2	A/G	G/A	G/A	1	64	2	0	0		0	0	61-70
9	0	YZ476	3	3	1	3	3	1	1	A/A	A/A	G/G	2	75	2	0	0		0	0	71-80
9	0	YZ477	3	3	2	3	3	1	1	A/A	G/G	G/G	1	61	2	0			0	0	61-70
9	0	YZ478	3	3	3	3	3	3	3	A/A	G/A	G/G	2	49	1	0	0		0	0	41-50
9	0	YZ481	3	3	1	3	3	1	1	A/A	A/A	G/G	1	71	2	0	0		0	0	71-80
9	0	YZ482	3	3	2	3	3	2	2	A/G	A/A	G/A	1	75	2	1	10	10	5	0	71-80
9	0	YZ483	3	3	2	3	3	2	3	A/A	G/A	G/G	2	61	2	0	0		0	0	61-70
9	0	YZ484	1	2	2	1	2	2	2	A/G	G/A	G/A	1	62	2	1	40	40	80	1	61-70
9	0	YZ485	3	2	3	1	2	2	3	A/A	A/A	G/G	2	52	1	0	0		0	0	51-60
9	0	YZ486	3	2	3	1	2	2	3	A/A	G/A	G/G	2	56	1	0	0		0	0	51-60
9	0	YZ487	3	3	3	3	3	3	1	A/A	G/A	G/G	2	72	2	0	0		0	0	71-80
9	0	YZ490	3	3	3	3	3	3	3	A/A	G/A	G/G	1	71	2	0			0	0	71-80
9	0	YZ493	3	3	2	3	3	2	2	A/A	G/A	G/G	2	66	2	0	0		0	0	61-70
9	0	YZ495	3	3	2	3	3	2	2	A/G	G/A	G/G	2	56	1	0	0		0	0	51-60
9	0	YZ496	3	2	2	3	3	2	2	A/A	G/A	G/G	2	58	1	0	0		0	0	51-60
9	0	YZ497	3	3	2	3	3	2	2	A/A	G/A	G/G	2	74	2	0	0		0	0	71-80
9	0	YZ498	3	3	2	3	3	2	2	A/A	G/A	G/G	1	58	1	1	1	10	0.5	1	51-60
9	0	YZ499	3	3	2	3	3	2	2	A/A	A/A	G/G	1	76	2	1	40	10	20	0	71-80
9	0	YZ501	1	2	2	1	2	2	3	A/A	G/A	G/G	2	73	2	0	0		0	0	71-80
9	0	YZ503	3	3	3	3	3	3	3	A/G	A/A	G/A	1	73	2	0			0	0	71-80
9	0	YZ504	3	3	3	3	3	3	3	A/A	A/A	G/G	1	74	2	0			0	0	71-80
9	0	YZ505	3	3	3	3	3	3	3	A/A	A/A	G/G	2	44	1	0	0		0	0	41-50
9	0	YZ507	3	3	3	3	3	3	3	A/A	G/A	G/G	1	73	2	0			0	0	71-80
9	0	YZ508	3	2	3	1	2	2	3	G/G	A/A	G/A	2	62	2	0	0		0	0	61-70
9	0	YZ509	3	3	2	3	3	2	2	A/A	G/A	G/G	2	73	2	0	0		0	0	71-80
9	0	YZ510	1	2	2	1	2	1	2	A/A	G/A	G/G	1	49	1	0	0		0	0	41-50
9	0	YZ512	3	3	2	3	3	2	2	G/G	A/A	A/A	1	57	1	0			0	0	51-60
9	0	YZ513	3	3	3	3	3	3	3	A/A	A/A	G/G	1	57	1	1	30	20	30	0	51-60
9	0	YZ514	3	3	2	3	3	2	2	A/A	A/A	G/G	1	63	2	1	40	60	120	1	61-70
9	0	YZ515	3	3	2	3	3	2	2	A/G	A/A	G/A	1	63	2	1	10	40	20	1	61-70
9	0	YZ516	3	3	2	3	3	2	2	A/G	G/A	G/A	1	64	2	0			0	0	61-70
9	0	YZ517	3	3	2	3	3	2	2	A/A	A/A	G/G	1	65	2	0	0		0	0	61-70
9	0	YZ518	1	1	2	1	1	1	3	A/G	G/A	G/A	1	70	2	0			0	0	61-70
9	0	YZ519	3	2	3	1	1	2	3	A/G	G/A	G/G	1	71	2	1	50	20	50	0	71-80
9	0	YZ520	3	3	3	3	3	3	3	A/G	A/A	G/A	1	72	2	0			0	0	71-80
9	0	YZ521	3	3	3	3	3	3	3	A/A	A/A	G/G	1	55	1	0			0	0	51-60
9	0	YZ525	3	3	2	3	3	2	2	A/A	G/G	G/G	1	55	1	0			0	0	51-60
9	0	YZ526	3	2	2	1	2	1	2	A/A	G/A	G/G	1	56	1	0			0	0	51-60
9	0	YZ528	3	3	2	3	3	2	2	G/G	A/A	A/A	1	56	1	1	10	10	5	0	51-60
9	0	YZ530	3	2	3	1	2	2	3	A/A	G/A	G/G	1	63	2	0	0		0	0	61-70
9	0	YZ531	3	3	2	3	3	2	2	A/A	A/A	G/G	1	48	1	0			0	0	41-50
9	0	YZ533	3	2	2	1	2	1	2	A/A	A/A	G/G	1	61	2	0	0		0	0	61-70
9	0	YZ534	3	3	2	3	3	2	2	A/A	G/G	G/G	1	62	2	0			0	1	61-70
9	0	YZ535	3	3	2	3	3	2	2	A/A	G/A	G/G	1	62	2	1	30	20	30	1	61-70
9	0	YZ536	3	3	3	3	3	3	3	G/G	A/A	A/A	1	61	2	0	0		0	0	61-70
9	0	YZ537	3	3	3	3	3	3	3	A/A	G/A	G/G	1	64	2	0			0	0	61-70
9	0	YZ538	3	3	3	3	3	3	3	A/G	A/A	G/A	1	58	1	0			0	0	51-60
9	0	YZ539	3	3	3	3	3	3	3	A/A	A/A	G/G	1	63	2	0			0	0	61-70
9	0	YZ540	3	2	3	1	2	2	3	A/G	G/A	G/A	1	59	1	1	40	30	60	0	51-60
9	0	YZ541	3	2	3	1	2	2	3	A/G	A/A	G/A	1	61	2	1	40	30	60	1	61-70
9	0	YZ543	3	3	3	3	3	3	3	A/A	G/A	G/G	1	56	1	0			0	0	51-60
9	0	YZ544	3	3	3	3	3	3	3	A/G	G/A	G/A	1	48	1	1	30	60	90	1	41-50
9	0	YZ545	3	3	2	3	3	1	1	A/A	A/A	G/G	2	64	2	0	0		0	0	61-70
9	0	YZ546	3	3	2	3	3	2	2	A/A	G/A	G/G	2	63	2	0	0		0	0	61-70
9	0	YZ547	3	3	3	3	3	3	3	A/G	A/A	G/A	1	65	2	0			0	0	61-70
9	0	YZ548	3	3	3	3	3	3	3	A/A	G/A	G/G	1	48	1	1	30	10	15	0	41-50
9	0	YZ551	3	3	3	3	3	3	3	A/A	A/A	G/G	1	66	2	1	40	60	120	1	61-70
9	0	YZ552	3	3	2	3	3	2	2	A/A	G/A	G/G	1	65	2	1	20	40	40	1	61-70
9	0	YZ553	3	2	3	1	2	2	3	A/A	A/A	G/G	2	59	1	0	0		0	0	51-60
9	0	GZ2	3	3	2	3	3	1	1	A/A	A/A	G/G	1	52	1	0			0	0	51-60
9	0	GZ3	3	3	2	3	3	2	2	A/A	A/A	G/G	2	76	2	0			0	0	71-80
9	0	GZ4	3	3	2	3	3	2	2	A/A	G/A	G/G	2	69	2	0			0	0	61-70
9	0	GZ5	3	3	3	3	3	3	3	A/G	A/A	G/A	1	53	1	0			0	0	51-60
9	0	GZ6	1	2	2	1	2	2	3	A/A	G/G	G/G	1	78	2	0			0	0	71-80
9	0	GZ7	3	3	2	3	3	3	2	A/A	G/A	G/G	2	52	1	0			0	0	51-60
9	0	GZ8	3	3	3	3	3	3	3	A/A	G/G	G/G	2	51	1	0			0	0	51-60
9	0	GZ9	3	3	2	3	3	2	2	A/A	G/G	G/G	2	67	2	0			0	0	61-70
9	0	GZ11	3	3	2	3	3	2	2	A/A	A/A	G/G	2	59	1	0			0	0	51-60
9	0	GZ12	3	2	2	1	2	1	2	A/A	G/G	G/G	1	57	1	0			0	0	51-60
9	0	GZ13	3	3	1	3	3	1	1	A/A	G/A	G/G	1	55	1	0			0	0	51-60
9	0	GZ14	3	2	3	1	2	2	3	A/G	G/A	G/A	2	67	2	0			0	0	61-70
9	0	GZ15	3	3	2	3	3	2	2	A/G	A/A	G/A	2	59	1	0			0	0	51-60
9	0	GZ16	3	3	2	3	3	1	2	A/A	A/A	G/G	2	64	2	0			0	0	61-70
9	0	GZ17	3	3	2	3	3	2	2	A/G	A/A	G/A	1	57	1	0			0	0	51-60
9	0	GZ18	3	3	3	3	3	3	3	G/G	A/A	A/A	1	60	1	1	20	35	35	1	51-60
9	0	GZ19	3	3	3	3	3	3	3	A/G	A/A	G/A	2	61	2	0			0	0	61-70
9	0	GZ20	3	3	1	3	3	1	1	A/A	G/G	G/G	1	64	2	1	10	32	16	1	61-70
9	0	GZ22	3	3	1	3	3	1	1	A/A	G/G	G/G	2	56	1	0			0	0	51-60
9	0	GZ23	3	2	2	3	3	1	2	A/A	A/A	G/G	2	68	2	0			0	1	61-70
9	0	GZ24	3	3	3	3	3	3	3	A/A	G/A	G/G	1	75	2	1	30	40	60	1	71-80
9	0	GZ25	3	2	3	1	2	2	3	A/A	A/A	G/G	1	50	1	0			0	0	41-50
9	0	GZ26	3	3	2	3	3	2	2	A/G	G/A	G/A	2	61	2	0			0	0	61-70
9	0	GZ27	3	3	3	3	3	3	3	A/G	G/A	G/A	2	64	2	0			0	0	61-70
9	0	GZ28	1	1	2	1	1	1	3	A/G	G/A	G/A	1	62	2	0			0	0	61-70
9	0	GZ29	3	3	2	3	3	2	2	A/A	A/A	G/G	1	55	1	0			0	0	51-60
9	0	GZ32	3	1	3	1	1	1	3	A/A	G/G	G/G	1	62	2	1	20	30	30	0	61-70
9	0	GZ33	3	3	2	3	3	2	2	A/A	G/A	G/G	1	62	2	1	10	30	15	1	61-70
9	0	GZ34	3	3	3	3	3	3	3	A/A	G/A	G/G	2	58	1	0			0	0	51-60
9	0	GZ36	3	2	2	1	2	1	2	A/G	G/A	G/A	2	77	2	0			0	0	71-80
9	0	GZ37	3	3	2	3	3	2	2	A/A	G/A	G/G	1	62	2	1	20	30	30	0	61-70
9	0	GZ38	1	2	2	1	2	1	2	A/A	G/A	G/G	2	61	2	0			0	0	61-70
9	0	GZ40	3	3	3	3	3	3	3	A/G	G/A	G/A	2	55	1	0			0	0	51-60
9	0	GZ41	3	3	2	3	3	2	2	A/G	A/A	G/A	1	56	1	1	20	30	30	1	51-60
9	0	GZ42	3	3	3	3	3	3	3	G/G	A/A	G/A	1	54	1	0			0	0	51-60
9	0	GZ43	3	3	2	3	3	2	2	A/G	G/A	G/A	2	67	2	0			0	0	61-70
9	0	GZ44	3	3	3	3	3	3	3	A/G	G/A	G/A	1	55	1	1	30	30	45	1	51-60
9	0	GZ45	3	3	3	3	3	3	3	A/A	G/A	G/G	1	73	2	0			0	1	71-80
9	0	GZ46	3	3	2	3	3	1	1	A/A	G/A	G/G	1	55	1	0			0	0	51-60
9	0	GZ47	1	2	2	1	1	1	2	A/A	G/A	G/G	1	54	1	0			0	0	51-60
9	0	GZ48	3	3	3	3	3	3	3	A/A	G/A	G/G	1	52	1	1	13	25	16.25	1	51-60
9	0	GZ49	3	3	2	3	3	2	2	A/A	G/G	G/G	2	58	1	0			0	0	51-60
9	0	GZ50	3	3	2	3	3	2	2	A/G	A/A	G/A	2	69	2	0			0	0	61-70
9	0	GZ51	3	3	2	3	3	1	1	A/A	G/A	G/G	1	89	2	0			0	0	81-90
9	0	GZ52	3	3	2	3	3	2	2	G/G	A/A	A/A	2	57	1	0			0	0	51-60
9	0	GZ53	1	2	2	1	2	2	3	A/G	G/G	G/A	2	68	2	0			0	0	61-70
9	0	GZ55	3	3	2	3	3	2	2	A/A	G/A	G/G	1	60	1	1	40	40	80	0	51-60
9	0	GZ56	3	2	3	1	1	2	3	A/A	G/A	G/G	1	62	2	0			0	0	61-70
9	0	GZ57	3	2	2	1	2	1	2	A/G	G/A	G/G	2	60	1	0			0	0	51-60
9	0	GZ58	3	2	2	1	2	1	2	A/A	G/G	G/G	2	50	1	0			0	0	41-50
9	0	GZ59	3	3	2	3	3	2	2	A/A	A/A	G/G	1	57	1	0			0	0	51-60
9	0	GZ60	3	3	3	3	3	3	3	A/A	G/A	G/G	1	58	1	0			0	0	51-60
9	0	GZ61	3	2	2	1	2	1	2	A/G	A/A	G/A	1	60	1	0			0	0	51-60
9	0	GZ62	3	3	2	3	3	2	2	A/A	G/A	G/G	1	50	1	0			0	0	41-50
9	0	GZ63	1	2	2	1	2	2	3	A/A	G/G	G/G	1	60	1	1	40	30	60	0	51-60
9	0	GZ64	3	3	2	3	3	2	2	A/A	G/G	G/G	2	57	1	0			0	0	51-60
9	0	GZ65	3	2	3	1	2	2	3	A/A	G/A	G/G	1	52	1	1	20	25	25	1	51-60
9	0	GZ66	3	3	2	3	3	2	2	A/G	G/A	G/A	1	70	2	0			0	0	61-70
9	0	GZ67	3	3	1	3	3	1	1	A/G	G/A	G/A	1	60	1	0			0	0	51-60
9	0	GZ68	3	3	2	3	3	2	2	A/G	A/A	G/A	1	81	2	1	20	60	60	0	81-90
9	0	GZ70	1	2	2	1	2	1	2	A/A	A/A	G/G	1	50	1	0			0	0	41-50
9	0	GZ71	3	3	1	3	3	1	1	A/A	A/A	G/G	2	54	1	0			0	0	51-60
9	0	GZ72	3	3	2	3	3	2	2	G/G	A/A	G/A	2	50	1	0			0	0	41-50
9	0	GZ73	3	2	3	3	3	3	3	A/A	G/A	G/G	2	56	1	0			0	0	51-60
9	0	GZ75	3	3	2	3	3	2	2	A/A	G/A	G/G	1	60	1	0			0	0	51-60
9	0	GZ76	3	3	3	3	3	3	3	A/G	A/A	G/A	2	57	1	0			0	0	51-60
9	0	GZ77	3	3	2	3	3	2	2	A/A	G/A	G/G	2	54	1	0			0	0	51-60
9	0	GZ78	1	2	2	1	2	2	3	A/G	G/A	G/A	2	73	2	0			0	0	71-80
9	0	GZ79	3	3	3	3	3	3	3	A/A	G/G	G/G	1	75	2	1	10	45	22.5	1	71-80
9	0	GZ80	3	3	2	3	3	2	2	A/A	G/G	G/G	1	54	1	1	20	25	25	0	51-60
9	0	GZ82	3	3	3	3	3	3	3	A/A	G/A	G/G	1	67	2	1	20	40	40	1	61-70
9	0	GZ83	3	3	3	3	3	3	3	A/A	A/A	G/G	1	84	2	0			0	0	81-90
9	0	GZ84	3	3	1	3	3	1	1	A/G	G/A	G/A	2	77	2	0			0	0	71-80
9	0	GZ85	3	3	3	3	3	3	3	A/G	G/A	G/A	2	79	2	0			0	0	71-80
9	0	GZ86	3	3	2	3	3	2	2	A/G	A/A	G/G	1	61	2	0			0	0	61-70
9	0	GZ87	3	3	2	3	3	2	2	A/A	G/G	G/G	1	64	2	0			0	0	61-70
9	0	GZ88	3	3	2	3	3	2	1	A/G	A/A	G/A	2	59	1	0			0	0	51-60
9	0	GZ89	1	2	2	1	2	1	2	A/A	G/G	G/G	1	80	2	0			0	0	71-80
9	0	GZ90	3	3	2	3	3	2	2	A/G	A/A	G/A	2	56	1	0			0	0	51-60
9	0	GZ91	3	3	1	3	3	1	1	A/A	G/A	G/G	1	60	1	0			0	0	51-60
9	0	GZ92	3	2	3	1	2	2	3	G/G	A/A	A/A	1	54	1	0			0	0	51-60
9	0	GZ93	3	3	2	3	3	2	2	A/G	G/A	G/A	2	61	2	0			0	0	61-70
9	0	GZ94	1	2	2	1	2	1	2	A/G	A/A	G/A	1	72	2	0			0	0	71-80
9	0	GZ96	3	3	3	3	3	3	3	A/A	G/G	G/G	2	57	1	0			0	0	51-60
9	0	GZ97	3	3	2	3	3	2	2	A/A	G/A	G/G	1	53	1	0			0	0	51-60
9	0	GZ98	3	3	2	3	3	2	1	G/G	A/A	G/A	1	59	1	0			0	0	51-60
9	0	GZ99	3	3	3	3	3	3	3	A/G	G/A	G/A	1	55	1	0			0	0	51-60
9	0	GZ100	3	3	1	3	3	1	1	A/G	A/A	G/A	1	52	1	0			0	0	51-60
9	0	GZ101	3	3	1	3	3	1	1	A/A	G/G	G/G	2	66	2	0			0	0	61-70
9	0	GZ102	3	3	3	3	3	2	3	A/A	A/A	G/G	1	76	2	0			0	0	71-80
9	0	GZ104	3	3	3	3	3	3	3	A/A	G/G	G/G	2	63	2	0			0	0	61-70
9	0	GZ105	3	3	3	3	3	3	3	A/A	G/A	G/G	2	65	2	0			0	0	61-70
9	0	GZ106	3	3	2	3	3	2	2	A/G	G/A	G/A	1	59	1	1	70	40	140	0	51-60
9	0	GZ107	3	2	2	3	3	2	2	A/A	A/A	G/G	2	50	1	0			0	0	41-50
9	0	GZ109	3	3	1	3	3	1	1	A/G	G/A	G/A	1	54	1	0			0	0	51-60
9	0	GZ110	3	3	3	3	3	3	3	A/A	G/A	G/G	2	57	1	0			0	0	51-60
9	0	zc370	3	3	3	3	3	3	3	A/A	G/G	G/G	1	54	1	1			5		51-60
9	0	zc371	3	2	2	1	2	1	2	A/A	A/A	G/G	1	51	1	1			9		51-60
9	0	zc384	1	2	2	1	2	1	2	A/A	A/A	G/G	1	51	1	1			21		51-60
9	0	zc388	3	2	2	1	2	1	2	A/A	G/A	G/G	1	53	1	0			0		51-60
9	0	zc399	3	2	3	1	2	2	3	A/G	G/A	G/A	1	57	1	1			5		51-60
9	0	zc407	3	3	2	3	3	2	2	A/G	G/A	G/A	1	55	1	0			0		51-60
9	0	zc409	3	3	3	3	3	3	3	A/A	A/A	G/G	1	54	1	0			0		51-60
9	0	zc411	3	2	3	1	2	2	3	A/A	A/A	G/G	1	52	1	1			10		51-60
9	0	zc413	3	3	3	3	3	3	3	A/G	A/A	G/A	1	51	1	0			0		51-60
9	0	zc416	3	3	2	3	3	2	2	A/A	A/A	G/G	1	56	1	1			20		51-60
9	0	zc423	3	2	2	3	3	2	2	A/A	G/A	G/G	1	53	1	0			0		51-60
9	0	zc430	3	3	2	3	3	2	2	A/G	G/A	G/A	1	56	1	1			40		51-60
9	0	zc432	3	2	2	1	2	1	2	A/G	A/A	G/A	1	54	1	1			20		51-60
9	0	zc441	3	2	3	1	2	2	3	A/A	G/A	G/G	1	56	1	1			25		51-60
9	0	zc444	3	3	2	3	3	2	2	A/A	G/A	G/G	1	52	1	1			15		51-60
9	0	zc445	3	2	3	1	2	2	3	A/A	G/G	G/G	1	52	1	1			8		51-60
9	0	zc446	3	3	3	3	3	3	3	A/A	G/A	G/G	1	52	1	1			6		51-60
9	0	zc450	3	3	2	3	3	2	2	A/G	G/A	G/A	1	54	1	1			8		51-60
9	0	zc455	3	3	3	3	3	3	3	A/A	G/A	G/G	1	55	1	1			10		51-60
9	0	zc460	3	3	3	3	3	3	3	A/A	A/A	G/G	1	57	1	1			20		51-60
9	0	zc461	3	3	2	3	3	2	2	A/A	G/G	G/G	1	60	1	1			9		51-60
9	0	zc462	3	3	3	3	3	3	3	A/G	G/A	G/A	1	52	1	1			24		51-60
9	0	zc464	3	3	1	3	3	1	1	A/G	A/A	G/A	1	55	1	1			32		51-60
9	0	zc465	3	3	3	3	3	3	3	A/G	A/A	G/A	1	52	1	1			21		51-60
9	0	zc467	3	3	3	3	3	3	3	A/A	G/A	G/G	1	58	1	1			20		51-60
9	0	zc468	3	2	3	3	3	3	3	A/A	G/A	G/G	1	54	1	1			10		51-60
9	0	zc479	3	3	2	3	3	2	2	A/A	G/A	G/G	1	54	1	1			20		51-60
9	0	zc482	3	3	2	3	3	1	1	A/A	G/A	G/G	1	52	1	1			20		51-60
9	0	zc487	3	3	3	3	3	3	3	A/A	A/A	G/G	1	55	1	1			40		51-60
9	0	zc489	3	3	3	3	3	3	3	A/A	G/A	G/G	1	59	1	1			15		51-60
9	0	zc491	3	3	3	3	3	3	3	A/A	G/G	G/G	1	52	1	1			8		51-60
9	0	zc492	3	3	2	3	3	2	1	A/A	G/G	G/G	1	59	1	1			6		51-60
9	0	zc496	3	3	3	3	3	3	3	A/A	G/A	G/G	1	54	1	1			8		51-60
9	0	zc502	3	2	2	1	2	1	2	A/G	A/A	G/A	1	55	1	1			10		51-60
9	0	zc507	3	3	3	3	3	3	3	A/A	A/A	G/G	1	53	1	1			20		51-60
9	0	zc514	3	2	2	3	3	2	2	A/A	A/A	G/G	1	56	1	1			54		51-60
9	0	zc516	3	3	2	3	3	2	2	A/A	G/A	G/G	1	65	2	1			42		61-70
9	0	Z11	3	2	3	3	3	3	3	A/G	A/A	G/A	1	53	1	1			17		51-60
9	0	Z5	3	3	3	3	3	3	3	A/G	G/A	G/A	1	52	1	0			0		51-60
9	0	Z8	3	3	3	3	3	3	3	A/G	G/A	G/A	1	53	1	1			25		51-60

## Sheet: 总表-1
group	Sample Name	rs12373785	rs1375337	rs57743637	rs5829088	rs6718980	rs28992491	rs67945626	rs79361899	rs3806609	Sample Name	G编号	性别	年龄	烟否	支/天	烟龄	PACK-YEAR	酒否	AGE分层	TNM	STAGE	组织病理类型	病理诊断	survival	censor	Sample Name	G编号	RNF144A-AS1 rs3806609
1	G6	T/T	G/A	G/A	CT/C	T/T	A/G	A/A	G/A	CT	G6	G6	2	70	0			0	0	61-70	T2N0M0 2a	2	腺癌	左肺腺癌	17	1	G6	G6	CT
1	G13	T/T	G/G	G/A	CT/CT	T/G	A/A	G/A	G/G	CT	G13	G13	1	43	1	20	20	20	1	41-50	T2N2M1	4	鳞癌	左肺高中分化鳞癌	30.4	0	G13	G13	CT
1	G20	T/T	G/G	A/A	CT/CT	G/G	A/A	G/A	G/G	CC	G20	G20	2	65	0			0	0	61-70			腺癌	右肺下叶腺癌	6	1	G20	G20	CC
1	G29	T/T	G/A	A/A	CT/C	T/G	A/A	G/A	G/G	CC	G29	G29	1	62	1	7	30	10.5	0	61-70			鳞癌	右肺上叶鳞癌	7	1	G29	G29	CC
1	G50	T/T	G/A	A/A	CT/CT	G/G	A/A	G/A	G/G	CC	G50	G50	2	27	0			0	0	<=30	T1N0M0	1	鳞癌	右肺下叶粘液表皮样癌，个别区域鳞癌占优势，淋巴结未见转移癌			G50	G50	CC
1	G52	T/T	G/G	A/A	CT/CT	G/G	A/G	G/A	G/G	CC	G52	G52	1	63	1	15	30	22.5	0	61-70	T2N2M0	2	鳞癌	肺鳞癌	13.97	0	G52	G52	CC
1	G60	T/T	G/G	G/A	CT/CT	T/G	G/G	A/A	A/A	CT	G60	G60	2	50	0			0	0	41-50	T3N1M0	4	腺癌	右肺粘液腺癌，肺门淋巴结转移2/9	23.13	0	G60	G60	CT
1	G72	T/T	G/G	G/A	CT/CT	T/G	A/A	G/A	G/G	CT	G72	G72	2	76	0			0	0	71-80	T2N2M0	2	鳞癌	左肺鳞癌	57	0	G72	G72	CT
1	G92	T/A	G/A	G/A	CT/C	T/G	A/G	G/A	G/G	CT	G92	G92	2	48	0			0	0	41-50			腺癌	左肺下叶腺癌，部分细支气管肺泡癌，淋巴结9组0/4,10组0/2	72.2	1	G92	G92	CT
1	G94	T/T	G/G	G/A	CT/CT	T/T	A/A	G/A	G/G	TT	G94	G94	1	64	1	10	20	10	0	61-70	T3N1M1	4	鳞癌	左肺低分化鳞癌	70.2	1	G94	G94	TT
1	G97	T/T	G/G	G/A	CT/CT	T/G	A/G	G/A	G/G	CT	G97	G97	1	56	0			0	0	51-60			鳞癌	右肺鳞状细胞癌	13.97	0	G97	G97	CT
1	G117	T/T	G/G	A/A	CT/CT	G/G	A/A	A/A	G/G	CC	G117	G117	2	68	0			0	0	61-70			腺癌	右肺腺癌	14.8	0	G117	G117	CC
1	G118	T/T	G/G	A/A	CT/CT	G/G	G/G	A/A	A/A	CC	G118	G118	1	67	0			0	0	61-70	T2N0M1	4	腺癌	右肺中叶腺癌，中分化，肿瘤累及脏层胸膜，支气管断端净	88.67	0	G118	G118	CC
1	G124	T/T	G/G	A/A	CT/CT	G/G	A/A	G/G	G/A	CC	G124	G124	1	76	0			0	0	71-80	T1N0M0	1	腺癌	左上肺中分化腺癌，支气管断端未见转移，淋巴结转移癌0/4	40	1	G124	G124	CC
1	G141	T/T	G/A	A/A	CT/C	T/G	A/A	G/G	G/G	CC	G141	G141	2	55	0			0	0	51-60	T2N2M1	4	腺癌	左肺上叶中分化腺癌，支气管断端未见癌，淋巴结转移性癌22/25	70.7	0	G141	G141	CC
1	G143	T/T	G/A	A/A	CT/C	T/G	A/G	G/A	G/A	CC	G143	G143	1	75	1	20	50	50	0	71-80	T4N2M0 3b	3	鳞癌	左下肺中分化鳞癌，支气管断端净，淋巴结转移3/18	99	1	G143	G143	CC
1	G145	T/T	G/G	G/A	CT/CT	T/G	A/A	G/A	G/G	CT	G145	G145	1	62	1	30	30	45	0	61-70	T1N0M0	1	肺泡细胞癌	肺泡细胞癌	33.07	0	G145	G145	CT
1	G146	T/T	G/A	G/A	CT/C	T/T	A/G	G/A	G/A	CT	G146	G146	1	48	1	20	24	24	0	41-50			鳞癌	左肺上叶中分化鳞癌	33.37	0	G146	G146	CT
1	G158	T/T	G/G	G/A	CT/CT	T/G	G/G	A/A	G/A	CT	G158	G158	1	43	0			0	0	41-50	T2N0M0	1	腺癌	左肺低分化腺癌，淋巴结未见转移	59	0	G158	G158	CT
1	G160	T/T	G/G	A/A	CT/CT	G/G	A/A	A/A	G/G	CC	G160	G160	2	42	0			0	0	41-50			鳞癌	左肺鳞癌	21.47	0	G160	G160	CC
1	G191	T/T	G/G	G/A	CT/CT	T/G	A/G	A/A	G/A	CT	G191	G191	1	75	1	20	20	20	0	71-80			鳞癌	右肺中叶中分化腺鳞癌	67	1	G191	G191	CT
1	G207	T/T	G/G	G/A	CT/CT	T/G	A/G	G/A	G/A	CT	G207	G207	1	59	1	10	30	15	1	51-60			鳞癌	低分化鳞癌	37.8	0	G207	G207	CT
1	G208	T/T	G/G	G/A	CT/CT	T/G	A/G	A/A	G/A	CT	G208	G208	1	56	0			0	0	51-60	T2N2M1	4	腺癌	右肺上叶中低分化腺癌，气管切缘见癌组织，淋巴结转移癌3/4	42	1	G208	G208	CT
1	G246	T/T	G/G	A/A	CT/CT	G/G	A/G	A/A	G/A	CC	G246	G246	1	52	1	40	25	50	0	51-60	T2N0M0	1	鳞癌	左肺上叶中低分化鳞癌	6	1	G246	G246	CC
1	G252	T/T	G/A	G/A	CT/C	T/T	A/A	A/A	G/G	TT	G252	G252	1	52	1	30	30	45	0	51-60			腺癌	左肺低分化腺癌，免疫组化：CK8+,CK10/13(-),TTF-1(+)	3	1	G252	G252	TT
1	G263	T/T	G/G	A/A	CT/CT	G/G	A/G	A/A	G/A	CC	G263	G263	1	59	0			0	0	51-60			腺癌	右肺腺癌	34.53	0	G263	G263	CC
1	G267	T/T	G/G	G/A	CT/CT	T/G	A/A	G/G	G/G	CT	G267	G267	2	54	0			0	0	51-60			腺癌	右肺腺癌	6	0	G267	G267	CT
1	G269	T/T	G/G	G/A	CT/CT	T/G	G/G	A/A	A/A	CT	G269	G269	1	67	1	20	44	44	1	61-70	T2N2M0	2	腺癌	右肺下叶腺癌	24	1	G269	G269	CT
1	G287	T/T	G/G	A/A	CT/CT	G/G	A/A	G/A	G/G	CC	G287	G287	1	56	1	40	34	68	1	51-60	T2N0M0	1	鳞癌	右肺上叶中分化腺鳞癌	17.3	0	G287	G287	CC
1	G291	T/T	G/G	A/A	CT/CT	G/G	A/A	G/G	G/G	CC	G291	G291	2	53	0			0	0	51-60	T2N1M1	4	鳞癌	左肺低分化鳞癌	10	1	G291	G291	CC
1	G297	T/T	G/G	A/A	CT/CT	G/G	A/G	A/A	G/A	CC	G297	G297	2	84	0			0	0	81-90			鳞癌	左肺鳞癌	7	0	G297	G297	CC
1	G301	T/T	G/G	G/A	CT/CT	T/G	A/A	G/A	G/G	CT	G301	G301	1	64	1	20	40	40	0	61-70	T2N2M1	4	腺癌	左肺低分化腺癌	3	1	G301	G301	CT
1	G302	T/T	G/G	G/G	CT/CT	T/T	A/G	G/A	G/A	TT	G302	G302	2	86	0			0	0	81-90			腺癌	左肺腺癌			G302	G302	TT
1	G303	T/A	G/A	G/A	CT/C	T/G	A/A	G/G	G/G	CC	G303	G303	1	53	1	20	20	20	0	51-60	T2N0M0	1	鳞癌	右肺下叶低分化鳞癌，淋巴结0/7转移	2	1	G303	G303	CC
1	G307	T/T	G/G	G/A	CT/CT	T/G	A/A	G/G	G/G	CT	G307	G307	1	48	0			0	0	41-50	TxNxM1	4	鳞癌	右肺鳞癌	23	1	G307	G307	CT
1	G321	T/A	G/A	G/A	CT/C	T/T	A/G	A/A	G/A	CT	G321	G321	2	66	0			0	0	61-70			鳞癌	左肺下叶中低分化鳞癌，上纵膈淋巴结3/5转移	14.1	0	G321	G321	CT
1	G322	T/A	A/A	G/A	CT/C	T/G	A/A	A/A	G/G	CC	G322	G322	1	65	0			0	0	61-70			鳞癌	左下肺周围型中分化鳞癌，淋巴结转移3/3，p53+++,EGRF+	3	1	G322	G322	CC
1	G324	T/T	G/G	A/A	CT/CT	G/G	A/A	G/A	G/G	CC	G324	G324	1	68	0			0	0	61-70	T2N0M0	1	腺癌	右肺下叶腺癌	33	1	G324	G324	CC
1	G332	T/T	G/G	G/A	CT/CT	T/T	A/A	G/A	G/G	TT	G332	G332	1	48	1	20	24	24	0	41-50	T2N1M0	2	鳞癌	右肺低分化鳞癌	48.23	0	G332	G332	TT
1	G348	T/T	G/A	G/A	CT/C	T/T	A/A	G/G	G/G	CT	G348	G348	1	60	1	10	30	15	0	51-60	TxN1M0	2	鳞癌	右肺上叶鳞癌（中分化），周围淋巴结1/14转移	16	1	G348	G348	CT
1	G359	T/T	G/G	G/A	CT/CT	T/G	G/G	A/A	A/A	CT	G359	G359	1	70	0			0	0	61-70	TxNxM1	4	鳞癌	右肺鳞癌			G359	G359	CT
1	G373	T/T	G/G	G/A	CT/CT	T/G	A/G	G/A	G/A	CT	G373	G373	1	52	0			0	0	51-60	T2N3M1	4	鳞癌	右肺下叶低分化鳞癌	24	1	G373	G373	CT
1	G376	T/T	G/G	G/A	CT/CT	T/G	A/A	A/A	G/G	CT	G376	G376	1	54	0			0	0	51-60			腺癌	右肺腺癌	6	1	G376	G376	CT
1	G377	T/T	G/G	A/A	CT/CT	G/G	A/A	G/A	G/G	CC	G377	G377	1	72	1	20	54	54	1	71-80	T2N2M0	2	鳞癌	右肺上叶鳞癌	39	1	G377	G377	CC
1	G378	T/T	G/A	G/A	CT/C	T/T	G/G	A/A	G/A	CT	G378	G378	1	55	0			0	0	51-60			支气管肺泡癌	肺支气管-肺泡癌（低分化），区域淋巴结18/38	20.93	0	G378	G378	CT
1	G397	T/T	G/G	G/A	CT/CT	T/G	A/A	G/A	G/G	CT	G397	G397	1	53	0			0	0	51-60			腺癌	右肺中叶肺腺癌	2	1	G397	G397	CT
1	G418	T/T	G/A	G/A	CT/C	T/T	A/G	G/A	G/A	CT	G418	G418	1	65	1	30	35	52.5	1	61-70	T3N0M0	3	鳞癌	右肺上叶低分化鳞癌	98.93	1	G418	G418	CT
1	G457	T/T	G/G	G/A	CT/CT	T/G	A/A	G/A	G/G	CT	G457	G457	2	45	0			0	0	41-50	T1N0M1	4	腺癌	左下叶支气管粘膜低分化腺癌	24.2	0	G457	G457	CT
1	G466	T/T	G/G	A/A	CT/CT	G/G	G/G	A/A	A/A	CC	G466	G466	2	48	0			0	0	41-50	T3N2M0	3	腺癌	肺腺癌	46.47	1	G466	G466	CC
1	G524	T/T	G/A	A/A	CT/CT	G/G	A/G	G/A	G/A	CC	G524	G524	2	50	0			0	0	41-50	T2N0M1	4	腺癌	左肺上叶癌	35	0	G524	G524	CC
1	G542	T/T	G/G	G/A	CT/CT	T/G	A/G	A/A	G/A	CT	G542	G542	1	64	0			0	1	61-70	T2N2M0	2	腺癌	肺腺癌	38.17	1	G542	G542	CT
1	G545	T/T	G/G	G/A	CT/CT	T/G	A/G	A/A	G/A	CT	G545	G545	1	64	1	15	40	30	0	61-70	TXNXM1	4	鳞癌	左肺鳞癌	13.43	0	G545	G545	CT
1	G546	T/T	G/A	A/A	CT/C	T/G	A/A	A/A	G/G	CC	G546	G546	1	57	0			0	0	51-60	T2N0M0 ⅢA	3	鳞癌	左肺鳞癌	39.43	1	G546	G546	CC
1	G549	T/T	G/G	G/G	CT/CT	T/T	A/A	G/A	G/G	TT	G549	G549	2	42	0			0	0	41-50	T4NxM1 Ⅳ	4	腺癌	左肺癌，肺转移，骨转移	11.83	0	G549	G549	TT
1	G577	T/T	G/A	A/A	CT/C	T/G	A/A	G/A	G/G	CC	G577	G577	1	70	1	30	60	90	0	61-70	T3N2M0 3a	3	鳞癌	左肺鳞癌，中分化	16.6	0	G577	G577	CC
1	G578	T/T	G/G	G/A	CT/CT	T/G	A/G	A/A	G/G	CT	G578	G578	1	56	1	20	30	30	1	51-60	T2N2M0 3a	3	鳞癌	肺肺小细胞鳞癌	13	1	G578	G578	CT
1	G598	T/T	G/G	A/A	CT/CT	G/G	A/A	A/A	G/G	CC	G598	G598	1	69	1	22	40	44	1	61-70	T1N0M0	1	鳞癌	右肺上叶鳞癌，中低分化，未见转移	15	1	G598	G598	CC
1	G620	T/T	G/G	G/A	CT/CT	T/G	A/G	G/A	G/G	TT	G620	G620	1	43	1	10	20	10	1	41-50	T4N0M1	4	鳞癌	右肺鳞癌	9.93	0	G620	G620	TT
1	G624	T/T	G/G	G/A	CT/CT	T/G	A/A	A/A	G/G	CT	G624	G624	1	61	0			0	0	61-70			腺癌	右肾上腺转移性腺癌	28.3	0	G624	G624	CT
1	G627	T/T	G/A	G/A	CT/C	T/T	A/A	G/G	G/G	CT	G627	G627	2	67	0			0	0	61-70	T3N1M0 Ⅲ	3	腺癌	左肺腺癌	25.53	0	G627	G627	CT
1	G645	T/T	G/A	G/A	CT/C	T/T	A/A	G/G	G/G	CT	G645	G645	2	59	0			0	0	51-60	T2N0M0 ⅢA	3	腺癌	右肺腺癌，中分化，淋巴结10组4/7	34	1	G645	G645	CT
1	G647	T/T	G/G	A/A	CT/CT	G/G	G/G	A/A	A/A	CC	G647	G647	2	57	0			0	0	51-60	T4NxM0 ⅢB	3	腺癌	肺腺癌	15	1	G647	G647	CC
1	G654	T/T	G/G	G/A	CT/CT	T/G	A/A	G/A	G/G	CT	G654	G654	1	76	1	20	8	8	0	71-80			腺癌	肺癌			G654	G654	CT
1	G665	T/T	G/G	A/A	CT/CT	G/G	A/A	G/G	G/G	CC	G665	G665	2	61	0			0	0	61-70	T3NxM1 Ⅳ	4	腺癌	腺癌结节	60.63	0	G665	G665	CC
1	G677	T/A	G/A	G/A	CT/C	T/G	A/A	G/A	G/G	CC	G677	G677	2	48	0			0	0	41-50	T0N0M1 Ⅳ	4	腺癌	肺腺癌	21	1	G677	G677	CC
1	G684	T/T	G/A	G/A	CT/C	T/T	A/G	A/A	G/A	CT	G684	G684	1	29	0			0	0	<=30	T1N0M0	1	腺癌	右肺小细胞腺癌，局限期	5	1	G684	G684	CT
1	G688	T/T	A/A	A/A	CT/C	T/G	A/A	G/A	G/G	CC	G688	G688	1	54	1	2	10	1	1	51-60	T4NxM1	4	腺癌	右肺上叶癌	35.63	1	G688	G688	CC
1	G691	T/T	G/G	G/A	CT/CT	T/G	A/A	G/A	G/G	CT	G691	G691	1	62	1	20	28	28	1	61-70	T4N2M0 3b	3	腺癌	右肺癌	14	0	G691	G691	CT
1	G725	T/T	G/G	G/A	CT/CT	T/G	A/A	A/A	G/G	CT	G725	G725	2	40	0			0	0	31-40			鳞癌	右肺鳞癌			G725	G725	CT
1	G730	T/T	G/G	A/A	CT/CT	G/G	A/A	G/G	G/G	CC	G730	G730	1	53	0			0	0	51-60	T4NxM0 ⅡB	2	鳞癌	双肺鳞癌	43	1	G730	G730	CC
1	G733	T/T	G/A	G/A	CT/C	T/T	A/G	A/A	G/A	CT	G733	G733	1	71	0			0	0	71-80	T2N1M0 Ⅱ	2	腺癌	右肺腺癌，中低分化，叶间见转移1/5	59.17	1	G733	G733	CT
1	G752	T/T	G/G	G/G	CT/CT	T/T	A/A	G/G	G/G	TT	G752	G752	1	54	0			0	0	51-60	T1N1M0 ⅡB	2	腺癌	肺乳头状腺癌，中分化，肺门转移2/9	41.63	1	G752	G752	TT
1	G758	T/T	G/G	G/A	CT/CT	T/T	A/A	G/A	G/G	TT	G758	G758	1	54	0			0	0	51-60	T4N0M1 Ⅳ	4	腺癌	腺癌	10	1	G758	G758	TT
1	G774	T/T	G/G	G/A	CT/CT	G/G	A/G	G/A	G/A	CC	G774	G774	1	43	0			0	0	41-50	T4N2M0 ⅢB	3	鳞癌	鳞状细胞癌	23.13	0	G774	G774	CC
1	G788	T/T	G/G	G/A	CT/CT	T/G	A/G	A/A	G/A	CT	G788	G788	1	68	1	10	20	10	0	61-70	T1N0M0	1	鳞癌	右肺鳞状细胞癌			G788	G788	CT
1	G794	T/T	G/G	G/A	CT/CT	T/G	A/G	G/A	G/A	CT	G794	G794	2	39	0			0	0	31-40	T4N2M1 Ⅳ	4	腺癌	左肺腺癌，中分化	23.1	0	G794	G794	CT
1	G804	T/T	G/G	G/A	CT/CT	T/G	A/G	A/A	G/A	CT	G804	G804	1	60	1	10	30	15	0	51-60	T2N2M1 Ⅳ	4	鳞癌	右肺癌	2	1	G804	G804	CT
1	G822	T/T	G/G	G/A	CT/CT	T/G	A/G	A/A	G/G	CT	G822	G822	1	81	1	10	50	25	1	81-90			腺癌	左侧胸腔积液（腺癌）	12	1	G822	G822	CT
1	G859	T/T	G/A	A/A	CT/CT	G/G	A/G	G/A	G/A	CC	G859	G859	2	50	0			0	0	41-50	T2N0M1 Ⅳ	4	腺癌	左肺腺癌	35.3	0	G859	G859	CC
1	G870	T/T	G/G	G/G	CT/CT	T/T	A/G	A/A	G/A	TT	G870	G870	1	64	1	10	30	15	0	61-70	T2N0M0 1b	1	鳞癌	右肺上叶鳞癌，低分化，未见转移	21	1	G870	G870	TT
1	G871	T/T	G/G	G/A	CT/CT	T/G	A/G	A/A	G/A	CT	G871	G871	1	55	1	10	30	15	0	51-60			腺癌	右肺腺癌	6	0	G871	G871	CT
1	G872	T/T	G/G	G/G	CT/CT	T/T	A/G	A/A	G/A	TT	G872	G872	1	66	1	20	40	40	1	61-70	T1N2Mx	2	鳞癌	右肺鳞癌			G872	G872	TT
1	G881	T/T	G/G	G/A	CT/CT	T/G	A/A	G/G	G/G	CT	G881	G881	1	65	0			0	0	61-70	T1N0M0	1	鳞癌	左肺鳞癌			G881	G881	CT
1	G887	T/T	G/G	G/A	CT/CT	T/G	A/A	G/A	G/G	CT	G887	G887	1	58	1	30	30	45	1	51-60	T4N1M0 3b	3	鳞癌	左肺下叶鳞癌，中分化，肺门淋巴结转移1/7	100.47	1	G887	G887	CT
1	G895	T/T	G/G	G/A	CT/CT	G/G	A/G	G/A	G/A	CC	G895	G895	1	56	1	20	20	20	1	51-60	T2N0M0	4	鳞癌	左肺下叶鳞状细胞癌，中分化	20	1	G895	G895	CC
1	G926	T/T	G/G	G/A	CT/CT	T/G	A/A	G/A	G/G	CT	G926	G926	2	59	0			0	0	51-60			腺癌	左肺腺癌	38.73	0	G926	G926	CT
1	G934	T/T	G/G	A/A	CT/CT	G/G	A/G	G/A	G/A	CC	G934	G934	1	52	0			0	0	51-60	T2N1M0 ⅡB	2	腺癌	右肺腺癌，中低分化，见转移，肺门1/7	16	1	G934	G934	CC
1	G939	T/T	G/G	G/A	CT/CT	T/G	A/A	A/A	G/G	CT	G939	G939	1	71	0			0	0	71-80			腺癌	左肺下叶腺癌	32.67	1	G939	G939	CT
1	G954	T/T	G/G	A/A	CT/CT	G/G	A/A	A/A	G/G	CC	G954	G954	2	84	0			0	0	81-90	T4N3M1 Ⅳ	4	腺癌	左肺腺癌	30.27	0	G954	G954	CC
1	G981	T/T	G/G	A/A	CT/CT	G/G	A/G	A/A	G/A	CC	G981	G981	2	60	0			0	0	51-60	T4N2M1 Ⅳ	4	腺癌	左肺腺癌	21	1	G981	G981	CC
1	G987	T/T	G/G	G/A	CT/CT	T/G	A/A	G/A	G/G	CT	G987	G987	1	52	0			0	0	51-60	Ⅳ	4	鳞癌	左肺鳞癌			G987	G987	CT
1	G992	T/T	G/G	G/A	CT/CT	T/G	A/A	G/A	G/G	CT	G992	G992	2	57	0			0	0	51-60	T3N0M0ⅡB	2	腺癌	双肺腺癌	32.37	1	G992	G992	CT
1	G1000	T/T	G/G	G/A	CT/CT	T/G	A/A	G/A	G/G	TT	G1000	G1000	1	64	1	7.5	15	5.625	1	61-70	TxN2M1	4	腺癌	左肺下叶腺癌	6	0	G1000	G1000	TT
1	G1016	T/T	G/G	G/A	CT/CT	T/G	A/A	G/A	G/G	CT	G1016	G1016	1	50	1	15	30	22.5	1	41-50	T2N1M0 2b	2	鳞癌	左肺鳞癌，中分化，淋巴未见转移			G1016	G1016	CT
1	G1017	T/T	G/G	G/A	CT/CT	T/G	A/A	G/G	G/G	CT	G1017	G1017	1	55	0			0	0	51-60	T1N1M1 Ⅳ	4	鳞癌	左肺鳞状细胞癌	18	1	G1017	G1017	CT
1	G1025	T/T	G/G	G/A	CT/CT	T/G	A/G	A/A	G/A	CT	G1025	G1025	1	70	1	10	40	20	1	61-70			鳞癌	右肺鳞癌，低分化	15.03	0	G1025	G1025	CT
1	G1054	T/T	G/G	G/G	CT/CT	T/T	A/A	G/A	G/G	TT	G1054	G1054	2	42	0			0	0	41-50	T4NxM1 Ⅳ	4	腺癌	肺腺癌			G1054	G1054	TT
1	G1077	T/T	G/G	A/A	CT/CT	G/G	A/G	G/A	G/A	CC	G1077	G1077	1	63	0			0	0	61-70	T4N2M0 ⅢB	3	鳞癌	左肺鳞状细胞癌			G1077	G1077	CC
1	G1079	T/T	G/G	A/A	CT/CT	G/G	A/G	G/A	G/A	CC	G1079	G1079	2	72	0			0	0	71-80			腺癌	肺恶性肿瘤			G1079	G1079	CC
1	G1081	T/T	G/G	A/A	CT/CT	G/G	A/A	A/A	G/G	CC	G1081	G1081	1	74	1	10	40	20	0	71-80			腺癌	左肺上叶腺癌	9.93	0	G1081	G1081	CC
1	G1107	T/T	G/G	A/A	CT/CT	G/G	A/A	G/A	G/G	CC	G1107	G1107	1	47	1	20	30	30	0	41-50	T2N0M0	1	鳞癌	右肺下叶鳞状细胞癌			G1107	G1107	CC
1	G1115	T/T	G/G	G/A	CT/CT	T/G	A/A	G/A	G/G	CT	G1115	G1115	2	80	0			0	0	71-80			腺癌	可疑肺腺癌	31	1	G1115	G1115	CT
1	G1129	T/T	G/G	G/A	CT/CT	T/G	A/G	A/A	G/A	CT	G1129	G1129	1	59	1	7.5	20	7.5	1	51-60			腺癌	右肺上叶，可疑腺癌细胞			G1129	G1129	CT
1	G1136	T/T	G/G	A/A	CT/CT	G/G	A/A	A/A	G/G	CC	G1136	G1136	1	63	1	20	40	40	0	61-70	T4N2M0 3b	3	腺癌	右肺腺癌			G1136	G1136	CC
1	G1152	T/T	G/G	G/A	CT/CT	T/G	A/G	A/A	G/G	CT	G1152	G1152	2	60	0			0	0	51-60	T4N1M1	4	腺癌	左肺腺癌，中低分化，见转移3/29	84.5	1	G1152	G1152	CT
1	G1178	T/T	G/G	G/A	CT/CT	T/G	A/A	G/A	G/G	CT	G1178	G1178	1	56	1	20	30	30	1	51-60	T0N0M1	4	腺癌	右肺腺癌	12.93	0	G1178	G1178	CT
1	G1193	T/T	G/G	G/A	CT/CT	T/G	A/A	G/A	G/G	CT	G1193	G1193	1	65	0			0	0	61-70	T4N2M1	4	腺癌		32.2	0	G1193	G1193	CT
1	G1201	T/T	G/G	A/A	CT/CT	G/G	A/G	A/A	G/A	CC	G1201	G1201	2	59	0			0	0	51-60	T2N2M1	4	鳞癌		9	0	G1201	G1201	CC
1	G1228	T/T	G/G	G/A	CT/CT	T/G	A/A	G/A	G/G	CT	G1228	G1228	1	59	1	30	30	45	0	51-60	T2N0M0	1	腺癌		9.73	0	G1228	G1228	CT
1	G1231	T/T	G/G	G/A	CT/CT	T/G	A/A	G/A	G/G	CT	G1231	G1231	1	61	1	20	30	30	0	61-70	T2N3M0	3	腺癌		5.13	0	G1231	G1231	CT
1	G1234	T/T	G/G	A/A	CT/CT	G/G	G/G	A/A	A/A	CC	G1234	G1234	1	59	1	20	30	30	0	51-60			中心型肺癌		21.37	0	G1234	G1234	CC
1	G1248	T/T	G/G	G/A	CT/CT	T/G	A/A	G/G	G/G	CT	G1248	G1248	2	49	0			0	0	41-50	T4n2M0	3	腺癌		25	1	G1248	G1248	CT
1	G1253	T/T	G/G	G/A	CT/CT	T/G	A/A	G/A	G/G	CT	G1253	G1253	1	62	1	20	40	40	0	61-70	T2N2M1	4	腺癌		16.9	0	G1253	G1253	CT
1	G1279	T/T	G/G	G/A	CT/CT	T/T	A/A	G/A	G/G	TT	G1279	G1279	1	63	0			0	0	61-70	TxNxM1	4	腺癌		6	1	G1279	G1279	TT
1	G1280	T/T	G/A	A/A	CT/C	T/G	A/G	G/A	G/A	CC	G1280	G1280	1	64	1	50	40	100	0	61-70	T2N3M1	4	鳞癌		12.13	0	G1280	G1280	CC
1	G1286	T/T	G/A	G/A	CT/C	T/T	A/A	G/A	G/G	CT	G1286	G1286	2	54	0			0	0	51-60	T2N0M0	1	腺癌		24.6	1	G1286	G1286	CT
1	G1288	T/A	A/A	G/A	C/C	T/T	A/A	G/A	G/G	CC	G1288	G1288	1	63	1	20	40	40	0	61-70	T2N0M0	1	腺癌		18.63	0	G1288	G1288	CC
1	G1289	T/T	A/A	A/A	CT/C	T/G	G/G	A/A	A/A	CC	G1289	G1289	2	67	0			0	0	61-70	TxNxM1	4	腺癌		10.73	0	G1289	G1289	CC
1	G1299	T/A	G/A	G/A	CT/C	T/T	A/G	G/A	G/A	TT	G1299	G1299	2	58	0			0	0	51-60	T2N2M0	2	鳞癌		28.73	1	G1299	G1299	TT
1	G1304	T/T	G/A	G/A	CT/C	T/T	A/G	A/A	G/G	CT	G1304	G1304	2	56	0			0	0	51-60	T4N0M0	3	腺癌				G1304	G1304	CT
1	G1307	T/T	G/G	G/A	CT/CT	T/G	A/A	G/G	G/G	TT	G1307	G1307	2	63	0			0	0	61-70	T2N2M0	2	腺癌		21.4	1	G1307	G1307	TT
1	G1313	T/T	G/G	A/A	CT/CT	G/G	A/G	A/A	G/A	CC	G1313	G1313	1	46	0			0	0	41-50	TxNxM1	4	腺癌		28.77	1	G1313	G1313	CC
1	G1314	T/T	G/G	G/A	CT/CT	T/G	A/A	A/A	G/G	TT	G1314	G1314	2	71	0			0	0	71-80	T4N2M1	4	腺癌		31.23	0	G1314	G1314	TT
1	G1315	T/T	G/G	A/A	CT/CT	G/G	A/A	G/G	G/G	CC	G1315	G1315	1	56	0			0	0	51-60			周围型肺癌		20	1	G1315	G1315	CC
1	G1322	T/T	G/G	A/A	CT/CT	G/G	A/A	A/A	G/G	CC	G1322	G1322	1	46	1	15	20	15	0	41-50	T1N0M0	1	肺泡细胞癌		24.97	1	G1322	G1322	CC
1	G1323	T/T	G/G	A/A	CT/CT	G/G	G/G	A/A	A/A	CC	G1323	G1323	1	64	1	15	20	15	0	61-70	TxNxM1	4	腺癌		33	1	G1323	G1323	CC
1	G1343	T/T	G/G	G/A	CT/CT	T/G	A/A	G/A	G/G	CT	G1343	G1343	1	54	1	10	20	10	0	51-60	TxNxM1	4	腺癌		20	0	G1343	G1343	CT
1	G1345	T/T	G/A	A/A	CT/C	T/G	G/G	A/A	A/A	CC	G1345	G1345	2	70	0			0	0	61-70	T2N2M0	2	腺癌				G1345	G1345	CC
1	G1356	T/T	G/G	A/A	CT/CT	G/G	A/A	G/G	G/G	CC	G1356	G1356	2	39	0			0	0	31-40	T2N2M1	4	腺癌		17.77	0	G1356	G1356	CC
1	G1360	T/T	G/G	A/A	CT/CT	G/G	A/G	G/A	G/A	CC	G1360	G1360	1	67	1	20	40	40	0	61-70	TxN2M0	2	鳞癌		19.73	1	G1360	G1360	CC
1	G1380	T/T	G/A	A/A	CT/C	T/G	A/G	G/A	G/A	CC	G1380	G1380	1	40	1	20	20	20	0	31-40	T1N0M0	1	鳞癌		8	1	G1380	G1380	CC
1	G1391	T/T	G/G	G/G	CT/CT	T/T	A/A	G/G	G/G	TT	G1391	G1391	1	62	1	20	40	40	0	61-70	TxNxM1	4	腺癌		11.37	0	G1391	G1391	TT
1	G1423	T/T	G/G	A/A	CT/CT	G/G	A/A	G/G	G/G	CC	G1423	G1423	2	61	0			0	0	61-70	IV	4	鳞癌		23.27	0	G1423	G1423	CC
1	G1426	T/A	G/A	G/A	CT/C	T/G	A/A	G/A	G/G	CC	G1426	G1426	1	66	1	20	40	40	0	61-70	T2N2M0	2	鳞癌		23.23	1	G1426	G1426	CC
1	G1445	T/T	G/G	A/A	CT/CT	G/G	A/A	G/A	G/G	CC	G1445	G1445	2	58	0			0	0	51-60	IV	4	腺癌		23	0	G1445	G1445	CC
1	G1447	T/T	G/G	A/A	CT/CT	G/G	A/A	G/A	G/G	CC	G1447	G1447	1	57	1	20	30	30	0	51-60	T4N0M0	3	腺癌		6	1	G1447	G1447	CC
1	G1467	T/T	G/G	A/A	CT/CT	G/G	A/G	A/A	G/A	CC	G1467	G1467	1	78	0			0	0	71-80	T4NxM0	3	腺癌		8.77	0	G1467	G1467	CC
1	G1491	T/T	G/G	A/A	CT/CT	G/G	A/A	A/A	G/G	CC	G1491	G1491	1	66	0			0	0	61-70	T1N2M0 2a	2	鳞癌		22.97	1	G1491	G1491	CC
1	G1493	T/A	G/A	G/A	CT/C	T/G	A/G	G/A	G/A	CC	G1493	G1493	2	79	0			0	0	71-80	T2N0M0	1	鳞癌		10.93	0	G1493	G1493	CC
1	G1502	T/T	G/A	G/A	CT/C	T/T	A/G	A/A	G/G	CT	G1502	G1502	1	52	1	20	20	20	0	51-60	TxN2M0	2	腺癌		28	1	G1502	G1502	CT
1	G1506	T/T	G/G	G/G	CT/CT	T/T	A/A	G/G	G/G	TT	G1506	G1506	2	74	0			0	0	71-80	IV	4	大细胞癌		15	1	G1506	G1506	TT
1	G1512	T/A	G/A	G/A	CT/C	T/T	A/G	G/A	G/G	CT	G1512	G1512	1	60	1	20	30	30	0	51-60	IV	4	鳞癌		5	1	G1512	G1512	CT
1	G1520	T/T	G/G	G/A	CT/CT	T/G	A/A	G/A	G/G	CT	G1520	G1520	1	69	0			0	0	61-70	T2N1M0	2	腺癌		19.7	1	G1520	G1520	CT
1	G1521	T/T	G/A	A/A	CT/CT	G/G	A/A	A/A	G/G	CC	G1521	G1521	2	46	0			0	0	41-50	T2N2M0	2	腺癌		21.27	1	G1521	G1521	CC
1	G1541	T/T	G/A	G/A	CT/C	T/T	A/A	A/A	G/G	CT	G1541	G1541	2	57	0			0	0	51-60	ⅡB	2	腺癌		5.1	0	G1541	G1541	CT
1	G1551	T/T	G/G	G/A	CT/CT	T/G	A/G	G/A	G/A	CT	G1551	G1551	1	61	1	20	40	40	0	61-70	ⅢA	3	大细胞神经内分泌瘤		18.1	1	G1551	G1551	CT
1	G1556	T/T	G/G	G/A	CT/CT	T/G	A/A	A/A	G/G	CT	G1556	G1556	1	67	0			0	0	61-70	ⅡA	2	腺癌		19.3	1	G1556	G1556	CT
1	G1568	T/T	G/G	A/A	CT/CT	G/G	A/G	G/A	G/A	CC	G1568	G1568	1	61	1	30	40	60	1	61-70	Ⅳ	4	腺癌				G1568	G1568	CC
1	G1580	T/T	G/G	A/A	CT/CT	G/G	A/A	A/A	G/G	CC	G1580	G1580	2	49	0			0	0	41-50	Ⅳ	4	腺癌		4.27	0	G1580	G1580	CC
1	G1584	T/T	G/G	G/A	CT/CT	T/G	A/A	G/G	G/G	CT	G1584	G1584	1	63	1	20	40	40	0	61-70	T2N2MO Ⅲa	3	鳞癌		19.97	0	G1584	G1584	CT
1	G1585	T/T	G/G	G/A	CT/CT	T/G	A/A	G/A	G/G	TT	G1585	G1585	2	59	0			0	0	51-60	Ⅳ	4	腺癌		18.67	1	G1585	G1585	TT
1	G1586	T/T	G/G	G/A	CT/CT	T/G	A/A	G/A	G/G	CT	G1586	G1586	1	58	1	20	40	40	1	51-60	Ⅱb	2	腺癌		19	0	G1586	G1586	CT
1	G1607	T/T	G/G	G/A	CT/CT	T/G	A/G	A/A	G/A	CT	G1607	G1607	1	64	1	20	40	40	1	61-70	Ⅵ	4	鳞癌		16	1	G1607	G1607	CT
1	G1613	T/T	G/A	G/A	CT/C	T/T	A/A	G/A	G/G	CT	G1613	G1613	2	36	0			0	0	31-40	Ⅲa	3	腺癌		9	1	G1613	G1613	CT
1	G1635	T/T	G/G	A/A	CT/CT	G/G	A/A	G/A	G/G	CC	G1635	G1635	1	74	0			0	0	71-80	Ⅳ	4	鳞癌		6.13	0	G1635	G1635	CC
1	G1639	T/T	G/G	G/A	CT/CT	T/G	A/G	A/A	G/A	CT	G1639	G1639	1	64	1	30	40	60	1	61-70	ⅢA	3	腺癌		4	1	G1639	G1639	CT
1	G1656	T/T	G/G	G/A	CT/CT	T/G	A/A	A/A	G/G	CT	G1656	G1656	2	53	0			0	0	51-60	T3N1MO Ⅲa	3	混合型细胞癌		14	1	G1656	G1656	CT
1	G1657	T/T	G/G	G/A	CT/CT	T/G	G/G	A/A	A/A	CT	G1657	G1657	2	64	1	4	30	6	0	61-70	T3N2M0 Ⅲa	3	鳞癌		24.4	0	G1657	G1657	CT
1	G1673	T/T	G/G	A/A	CT/CT	G/G	A/A	G/A	G/G	CC	G1673	G1673	2	62	0			0	0	61-70	Ⅳ	4	鳞癌		45.37	0	G1673	G1673	CC
1	G1675	T/T	G/G	G/A	CT/CT	T/G	A/G	G/A	G/A	CT	G1675	G1675	2	64	0			0	0	61-70	ⅢA	3	腺癌		28.2	1	G1675	G1675	CT
1	G1687	T/T	G/G	G/A	CT/CT	T/G	A/A	G/A	G/G	CT	G1687	G1687	2	52	0			0	0	51-60	Ⅳ	4	腺癌				G1687	G1687	CT
1	G1707	T/T	G/G	G/A	CT/CT	T/G	A/G	A/A	G/A	CT	G1707	G1707	1	64	1	20	30	30	0	61-70	T2N2M0 ⅢA	3	腺癌		14.47	1	G1707	G1707	CT
1	G1717	T/T	G/G	G/A	CT/CT	T/G	A/A	A/A	G/G	CT	G1717	G1717	1	62	1	10	30	15	1	61-70	Ⅳ	4	鳞癌		2	1	G1717	G1717	CT
1	G1731	T/T	G/G	G/A	CT/CT	T/T	A/A	G/A	G/G	TT	G1731	G1731	1	66	1	30	40	60	1	61-70	Ⅳ	4	腺癌		13.5	0	G1731	G1731	TT
1	G1733	T/T	G/G	G/A	CT/CT	T/T	A/G	A/A	G/A	CT	G1733	G1733	2	53	0			0	0	51-60	Ⅳ	4	腺癌		72.9	1	G1733	G1733	CT
1	G1770	T/T	G/G	G/A	CT/CT	T/G	A/A	G/A	G/G	CT	G1770	G1770	1	69	0			0	0	61-70	T4NxM0 Ⅲ	3	腺癌		20.2	1	G1770	G1770	CT
1	G1774	T/T	G/G	A/A	CT/CT	G/G	A/A	A/A	G/G	CC	G1774	G1774	2	73	0			0	0	71-80	Ⅳ	4	腺癌		2.7	0	G1774	G1774	CC
1	G1775	T/T	G/G	G/A	CT/CT	T/G	A/A	G/A	G/G	CT	G1775	G1775	2	71	0			0	0	71-80	T2N2MO Ⅲa	3	腺癌		49	1	G1775	G1775	CT
1	G1777	T/T	A/A	A/A	CT/C	T/G	G/G	A/A	A/A	CC	G1777	G1777	2	67	0			0	0	61-70	Ⅳ	4	腺癌		10.73	0	G1777	G1777	CC
1	G1779	T/T	G/G	G/A	CT/CT	T/G	A/G	G/A	G/A	CT	G1779	G1779	1	53	1	20	30	30	0	51-60	T3NOMO Ⅱb	2	混合细胞癌		17.23	0	G1779	G1779	CT
1	G1809	T/T	G/G	A/A	CT/CT	G/G	A/A	G/G	G/G	CC	G1809	G1809	2	61	0			0	0	61-70	T4N2MO IIIB	3	腺癌		13	0	G1809	G1809	CC
1	G1816	T/T	G/G	A/A	CT/CT	G/G	A/A	A/A	G/G	CC	G1816	G1816	2	65	0			0	0	61-70	IV	4	腺癌		98.63	1	G1816	G1816	CC
1	G1830	T/T	G/G	A/A	CT/CT	G/G	A/A	G/A	G/G	CC	G1830	G1830	2	58	0			0	0	51-60	IIIB	3	腺癌				G1830	G1830	CC
1	G1847	T/T	G/G	A/A	CT/CT	G/G	A/A	G/A	G/G	CC	G1847	G1847	1	59	1	20	50	50	0	51-60	T2N2MO IIIA	3	鳞癌		8.8	0	G1847	G1847	CC
1	G1856	T/T	G/G	A/A	CT/CT	G/G	A/A	G/A	G/G	CC	G1856	G1856	1	62	0			0	0	61-70	IIB	2	腺癌				G1856	G1856	CC
1	G1860	T/T	G/G	G/A	CT/CT	T/G	A/G	A/A	G/A	CT	G1860	G1860	2	62	0			0	0	61-70	IIB	2	鳞癌		3	0	G1860	G1860	CT
1	G1862	T/T	G/G	A/A	CT/CT	T/G	A/G	G/A	G/G	CC	G1862	G1862	1	60	0			0	0	51-60	TXNXM1	4	腺癌	腺癌	23.5	1	G1862	G1862	CC
1	G1864	T/T	G/G	G/A	CT/CT	T/G	A/A	G/A	G/G	CT	G1864	G1864	2	60	0			0	0	51-60	-		鳞癌	鳞癌	10.43	1	G1864	G1864	CT
1	G1873	T/T	G/G	A/A	CT/CT	G/G	A/A	G/A	G/G	CC	G1873	G1873	1	40	1	20	20	20	0	31-40	TXNXM1	4	腺癌	腺癌	3.67	0	G1873	G1873	CC
1	G1879	T/T	G/G	G/A	CT/CT	T/G	A/A	G/A	G/G	CT	G1879	G1879	1	55	0			0	1	51-60	T2N0M0	1	腺癌	左肺腺癌，累及脏层胸膜，淋巴结未见转移	28	0	G1879	G1879	CT
1	G1891	T/T	G/A	A/A	CT/CT	G/G	A/G	G/A	G/A	CC	G1891	G1891	2	56	0			0	0	51-60	T2N2M0	3	腺癌	低分化腺癌，部分呈印戒细胞样	3.77	0	G1891	G1891	CC
1	G1894	T/T	G/G	G/A	CT/CT	T/T	A/A	G/A	G/G	TT	G1894	G1894	1	68	0			0	0	61-70	T3N1M1		鳞癌	低分化鳞癌	79	1	G1894	G1894	TT
1	G1898	T/T	G/G	G/A	CT/CT	T/G	A/G	G/A	G/A	CT	G1898	G1898	2	40	0			0	0	31-40	T2N2M1	4	腺癌	腺癌	7	0	G1898	G1898	CT
1	G1900	T/T	G/G	G/G	CT/CT	T/T	A/A	G/A	G/G	TT	G1900	G1900	1	47	1	20	20	20	0	41-50	TXN0M0	1	鳞癌	鳞癌	19	1	G1900	G1900	TT
1	G1907	T/T	G/G	G/A	CT/CT	T/G	A/G	G/A	G/A	CT	G1907	G1907	2	66	0			0	0	61-70	TXNXM1	4	腺癌	腺癌	10.3	1	G1907	G1907	CT
1	G1908	T/T	G/G	G/A	CT/CT	G/G	A/A	G/G	G/G	CC	G1908	G1908	1	53	0			0	0	51-60	-		鳞癌	鳞癌	45	1	G1908	G1908	CC
1	G1914	T/T	G/G	G/A	CT/CT	T/G	A/G	A/A	G/A	CT	G1914	G1914	2	59	0			0	0	51-60			腺癌	腺癌，未见淋巴结转移	69.43	1	G1914	G1914	CT
1	G1915	T/T	G/A	A/A	CT/C	T/G	A/A	G/A	G/G	CC	G1915	G1915	2	57	0			0	0	51-60	T2N0M0	1	腺癌	左肺腺癌，中分化70%,部分为粘液腺癌30%，肿瘤直径2.5cm，累及胸膜，淋巴结0/12	12.07	1	G1915	G1915	CC
1	G1916	T/T	G/A	G/A	CT/C	T/T	A/G	A/A	G/G	CT	G1916	G1916	2	57	0			0	0	51-60	T1N0M1	4	腺癌	腺癌	10.6	0	G1916	G1916	CT
1	G1923	T/T	G/G	G/A	CT/CT	T/G	A/G	A/A	G/G	CT	G1923	G1923	2	37	0			0	0	31-40	T4NXM1	4	腺癌	腺癌	18.1	0	G1923	G1923	CT
1	G1949	T/T	G/A	A/A	CT/CT	G/G	A/G	G/A	G/A	CC	G1949	G1949	2	52	0			0	0	51-60	T2N0M1	4	腺癌	腺癌	35.3	0	G1949	G1949	CC
1	G1955	T/T	G/A	G/A	CT/C	T/T	A/G	A/A	G/G	CT	G1955	G1955	1	52	1	20	20	20	1	51-60	-		腺癌	低分化腺癌，纵膈淋巴结肿大侵犯上腔静脉	28	1	G1955	G1955	CT
1	G1977	T/T	G/G	G/G	CT/CT	T/T	A/A	G/A	G/G	TT	G1977	G1977	1	63	0			0	0	61-70	T2NOM1	4	鳞癌	左肺鳞癌，中低分化，侵及肋骨	4	1	G1977	G1977	TT
1	G1980	T/T	G/G	G/A	CT/CT	T/T	A/A	G/G	G/G	TT	G1980	G1980	1	60	1	60	50	150	1	51-60	T2NXM0	2	腺癌	右肺混合性腺癌，其中细支气管肺泡癌占90%,微小乳头状癌5%，侵袭性腺癌5%	5	1	G1980	G1980	TT
1	G1981	T/A	G/A	G/A	CT/C	T/G	A/A	A/A	G/G	CC	G1981	G1981	1	58	1	20	50	50	1	51-60	T2N2M0	3	鳞癌	右肺上叶鳞癌，中低分化，局灶伴神经内分泌分化，淋巴结未见转移	11.8	1	G1981	G1981	CC
1	G1984	T/T	G/G	G/A	CT/CT	T/G	A/A	A/A	G/G	CT	G1984	G1984	1	48	1	60	20	60	0	41-50	T1bN1MO	1	鳞癌	左肺下叶低分化鳞癌	26	1	G1984	G1984	CT
1	G1985	T/T	G/A	G/A	CT/CT	T/G	A/A	A/A	G/G	CT	G1985	G1985	1	63	1	20	30	30	1	61-70			鳞癌	鳞癌	11.7	1	G1985	G1985	CT
1	G1990	T/T	G/G	G/A	CT/CT	T/G	A/A	G/A	G/G	CT	G1990	G1990	1	44	1	20	18	18	0	41-50	-		鳞癌	左肺上叶鳞癌，中分化	81	1	G1990	G1990	CT
1	G2010	T/T	G/G	A/A	CT/CT	G/G	A/G	G/A	G/A	CC	G2010	G2010	2	76	0			0	0	71-80	TXNXM1	4	腺癌	腺癌	20.3	0	G2010	G2010	CC
1	G2016	T/T	G/G	G/A	CT/CT	T/G	A/A	G/A	G/G	CT	G2016	G2016	1	68	1	20	40	40	1	61-70	TXNXM1	4	腺癌	左肺腺癌	9	1	G2016	G2016	CT
1	G2037	T/T	G/G	G/A	CT/CT	T/G	A/A	G/G	G/G	CT	G2037	G2037	1	53	1	20	30	30	1	51-60	T2N2M0	3	鳞癌	左肺下叶开口鳞癌，低分化	109.1	1	G2037	G2037	CT
1	G2038	T/T	G/A	G/A	CT/C	T/T	A/G	A/A	G/A	TT	G2038	G2038	2	63	0			0	0	61-70	TXN3M1	4	腺癌	腺癌	8	0	G2038	G2038	TT
1	G2041	T/T	G/G	G/G	CT/CT	T/T	A/G	A/A	G/A	TT	G2041	G2041	1	58	1	40	30	60	1	51-60	cTXN3M0	3	鳞癌	鳞癌	8.4	0	G2041	G2041	TT
1	G2042	T/T	G/G	A/A	CT/CT	G/G	A/A	G/A	G/G	CC	G2042	G2042	2	59	0			0	0	51-60			腺癌	腺癌	18	0	G2042	G2042	CC
1	G2043	T/A	A/A	G/A	C/C	T/T	A/A	G/A	G/G	CC	G2043	G2043	1	64	1	20	40	40	1	61-70	T2N0M0	1	腺癌	右肺腺癌，中高分化，淋巴结0/15	19	1	G2043	G2043	CC
1	G2056	T/T	G/G	G/A	CT/CT	T/G	A/A	A/A	G/G	CT	G2056	G2056	1	68	0			0	0	61-70	T1N0M0	1	腺癌	右肺上叶中分化腺癌	23	1	G2056	G2056	CT
1	G2082	T/T	G/A	G/A	CT/CT	T/G	A/A	A/A	G/G	CT	G2082	G2082	1	63	1	20	30	30	1	61-70	TXNXM1	4	鳞癌	鳞癌	11.7	1	G2082	G2082	CT
1	G2091	T/T	G/G	G/A	CT/CT	T/G	A/A	A/A	G/G	CT	G2091	G2091	2	51	0			0	0	51-60	T2N2M0	3	腺癌	直肠溃疡性粘液腺癌	24	0	G2091	G2091	CT
1	G2103	T/T	G/G	G/A	CT/CT	T/G	A/A	A/A	G/G	CT	G2103	G2103	2	72	0			0	0	71-80	T4N2M0	3	腺癌	左肺下叶低分化腺癌	31.53	0	G2103	G2103	CT
1	G2120	T/T	G/G	A/A	CT/CT	G/G	A/G	A/A	G/G	CC	G2120	G2120	2	48	0			0	0	41-50	TXNXM1	4	鳞癌	左上肺鳞癌	79	1	G2120	G2120	CC
1	G2128	T/A	G/A	G/A	CT/C	T/G	A/A	G/A	G/G	CC	G2128	G2128	1	57	0			0	0	51-60	T1N0M0	1	腺癌	高分腺癌	6	1	G2128	G2128	CC
1	G2166	T/T	G/A	G/A	CT/C	T/T	A/G	G/A	G/A	CT	G2166	G2166	1	66	1	60	39	117	0	61-70	T2N2M0	3	鳞癌	鳞状细胞癌	19.8	0	G2166	G2166	CT
1	G2185	T/T	G/G	G/A	CT/CT	T/G	A/G	G/A	G/A	CT	G2185	G2185	2	61	0			0	0	61-70	TXNXM1	4	腺癌	左肺中分化腺癌	18.13	1	G2185	G2185	CT
1	G2212	T/A	G/A	G/A	CT/C	T/G	A/A	G/A	G/G	CC	G2212	G2212	1	67	1	20	40	40	1	61-70			鳞癌	肺癌可疑鳞癌	23.23	1	G2212	G2212	CC
1	G2245	T/T	G/G	A/A	CT/CT	G/G	A/A	G/A	G/G	CT	G2245	G2245	2	50	0	0	0	0	0	41-50	TxNxM1	4	鳞癌	非小细胞肺癌，考虑鳞癌	7.67	0	G2245	G2245	CT
1	G2247	T/T	G/A	A/A	CT/CT	G/G	A/G	A/A	G/A	CC	G2247	G2247	1	69	0	0	0	0	0	61-70		4	腺癌	低分化腺癌	1.57	0	G2247	G2247	CC
1	G2254	T/T	G/G	G/A	CT/CT	T/G	A/G	G/A	G/A	CT	G2254	G2254	1	52	1	15	30	22.5	1	51-60	T2N1M0	2	鳞癌	中分化鳞癌	14.8	1	G2254	G2254	CT
1	G2268	T/T	G/G	G/A	CT/CT	T/G	A/G	G/A	G/A	TT	G2268	G2268	2	76	0	0	0	0	0	71-80	T2N1M0	3	鳞癌	鳞癌	23	0	G2268	G2268	TT
1	G2312	T/T	G/G	G/G	CT/CT	T/T	A/A	G/A	G/G	TT	G2312	G2312	2	49	0	0	0	0	0	41-50	T2N0M0	1	腺癌	右肺上叶腺癌中分化，部分为粘液性腺癌，0/9	1	1	G2312	G2312	TT
1	G2346	T/T	G/G	A/A	CT/CT	G/G	A/A	G/A	G/G	CC	G2346	G2346	1	57	1	10	30	15	0	51-60	TxN3M0	3	鳞癌	低分化鳞癌	9.13	1	G2346	G2346	CC
1	G2397	T/T	G/A	G/A	CT/C	T/T	A/G	G/A	G/A	CT	G2397	G2397	2	69	0	0	0	0	0	61-70	T1N0M0	1	腺癌	右肺中叶腺癌	9	1	G2397	G2397	CT
1	G2398	T/T	G/G	A/A	CT/CT	G/G	A/G	G/A	G/A	CC	G2398	G2398	2	64	0	0	0	0	0	61-70	T2N0M0	1	腺癌	右肺上叶腺癌中分化	7.8	1	G2398	G2398	CC
1	G2416	T/T	G/G	G/A	CT/CT	T/G	A/A	G/A	G/G	CT	G2416	G2416	2	61	1	40	30	60	0	61-70	T1N0M0	1	腺癌	左肺下叶腺癌高分化 0/5			G2416	G2416	CT
1	G2453	T/T	G/G	A/A	CT/CT	G/G	A/A	G/A	G/G	CC	G2453	G2453	2	62	0	0	0	0	0	61-70	Ct3n3m0	3	鳞癌	鳞状细胞癌	8	1	G2453	G2453	CC
1	G2479	T/T	G/G	G/A	CT/CT	T/G	A/A	G/G	G/G	CT	G2479	G2479	1	59	1	40	40	80	1	51-60			鳞癌	鳞癌	7.93	1	G2479	G2479	CT
1	G2493	T/T	G/G	G/A	CT/CT	T/G	A/A	A/A	G/G	CT	G2493	G2493	2	50	0	0	0	0	0	41-50	T2N0M0	1	腺癌	中分化腺癌，未见淋巴结转移	42.2	1	G2493	G2493	CT
1	G2520	T/T	G/A	G/A	CT/C	T/T	A/A	G/A	G/G	CT	G2520	G2520	1	56	1	30	30	45	1	51-60	T4NxM0	3	腺癌	左肺腺癌	1.93	1	G2520	G2520	CT
1	G2553	T/T	G/G	G/A	CT/CT	G/G	A/A	G/A	G/G	CC	G2553	G2553	2	50	0	0	0	0	0	41-50	T2N0M0	1	腺癌	右肺上叶中高分化腺癌	13.57	1	G2553	G2553	CC
1	G2559	T/T	G/A	A/A	CT/C	T/G	A/A	G/A	G/G	CC	G2559	G2559	1	56	0	0	0	0	0	51-60	T2N2M0	3	鳞癌	中分化鳞癌	5.07	0	G2559	G2559	CC
1	G2570	T/T	G/G	G/A	CT/CT	T/G	G/G	A/A	A/A	CT	G2570	G2570	1	47	1	40	20	40	0	41-50	TxN2M1	4	腺癌	左肺下叶腺癌	7	1	G2570	G2570	CT
1	G2571	T/T	G/G	G/G	CT/CT	T/T	A/G	G/A	G/A	TT	G2571	G2571	1	69	1	20		0	0	61-70	T3N0M0	2	鳞癌	右肺鳞癌中分化	7.33	1	G2571	G2571	TT
1	G2572	T/T	G/G	G/A	CT/CT	T/G	A/G	A/A	G/A	CT	G2572	G2572	1	50	1	20	20	20	0	41-50	T2N2M0	3	鳞癌	鳞状细胞癌	8.3	1	G2572	G2572	CT
1	G2575	T/T	G/A	G/A	CT/C	T/T	A/A	G/G	G/G	CT	G2575	G2575	1	65	1	20	40	40	1	61-70	TxN2M0		鳞癌	右肺下叶鳞状细胞癌	7.3	0	G2575	G2575	CT
1	G2587	T/T	G/G	A/A	CT/CT	G/G	A/A	G/A	G/G	CC	G2587	G2587	2	60	0	0	0	0	0	51-60	T2N0M0	1	鳞癌	左肺下叶中低分化鳞癌	28.97	1	G2587	G2587	CC
1	G2601	T/T	G/A	G/A	CT/C	T/T	A/G	A/A	G/G	CT	G2601	G2601	2	48	0	0	0	0	0	41-50	T2N0M0	1	腺癌	右肺上叶腺癌中分化	10.07	1	G2601	G2601	CT
1	G2602	T/T	G/G	G/A	CT/CT	T/G	A/A	G/A	G/G	CT	G2602	G2602	1	60	1	30	30	45	1	51-60	T2N1M0	2	鳞癌	左肺下叶中分化鳞癌	87	1	G2602	G2602	CT
1	G2617	T/T	G/G	G/A	CT/CT	T/G	A/G	A/A	G/A	CT	G2617	G2617	1	60	1	10	30	15	1	51-60	T4N0M0	3	腺癌	右肺下叶腺癌中分化	8.13	1	G2617	G2617	CT
1	G2625	T/T	G/G	A/A	CT/CT	G/G	G/G	A/A	G/A	CC	G2625	G2625	1	58	1	20	30	30	1	51-60	T2N0M0	1	腺癌	低分化腺癌	23.13	0	G2625	G2631	CC
1	G2631	T/T	G/A	A/A	CT/CT	G/G	A/A	G/A	G/G	CC	G2631	G2631	1	58	1			0	0	51-60	T2N2M0	3	鳞癌	左肺上叶鳞癌	5	1	G2631	G2651	CC
1	G2651	T/T	G/G	A/A	CT/CT	G/G	A/G	A/A	G/A	CT	G2651	G2651	1	70	1	10	20	10	0	61-70	TxNxM1	4	鳞癌	右肺下叶鳞癌	3	1	G2651	G2652	CT
1	G2652	T/T	G/G	G/A	CT/CT	T/G	A/A	G/A	G/G	CC	G2652	G2652	1	77	0	0	0	0	1	71-80			鳞癌	鳞癌			G2652	G2655	CC
1	G2655	T/T	G/G	A/A	CT/CT	G/G	A/A	G/G	G/G	CC	G2655	G2655	2	40	0	0	0	0	0	31-40	TxN2M1	4	腺癌	腺癌	7.6	1	G2655	G2664	CC
1	G2664	T/T	G/G	A/A	CT/CT	G/G	A/G	A/A	G/A	CC	G2664	G2664	2	64	0	0	0	0	0	61-70	T1N1M0	2	腺癌	腺癌	9.6	1	G2664	G2668	CC
1	G2668	T/T	G/G	A/A	CT/CT	G/G	A/G	A/A	G/A	CT	G2668	G2668	1	55	1	40	30	60	1	51-60	T3N0M0	2	鳞癌	右肺上叶鳞癌	9.37	1	G2668	G2701	CT
1	G2715	T/T	G/G	A/A	CT/CT	G/G	A/G	G/A	G/A	CC	G2715	G2715	1	57	1	20	30	30	1	51-60	cTxN2M0		腺癌	腺癌	9.97	1	G2715	G2716	CC
1	G2730	T/T	G/G	G/A	CT/CT	T/G	A/G	G/A	G/A	CT	G2730	G2730	1	70	0	0	0	0	0	61-70	TxNxM1	4	鳞癌	低分化鳞癌	4	1	G2730	G2730	CT
1	G2739	T/T	G/G	A/A	CT/CT	G/G	A/A	G/A	G/G	CC	G2739	G2739	1	57	1	20	30	30	1	51-60	T2N0M0	1	腺癌	右肺上叶腺癌术后	9.53	1	G2739	G2739	CC
1	G2741	T/T	G/G	A/A	CT/CT	G/G	A/A	G/A	G/G	CC	G2741	G2741	1	64	0	0	0	0	0	61-70			鳞癌	鳞癌	6.93	1	G2741	G2741	CC
1	G2745	T/T	G/A	G/A	CT/C	T/T	A/G	A/A	G/A	CT	G2745	G2745	1	73	0	0	0	0	0	71-80	T4N1M0	3	腺癌	右肺腺癌中低分化	59.1	1	G2745	G2745	CT
1	G2762	T/T	G/G	A/A	CT/CT	G/G	A/G	A/A	G/A	CC	G2762	G2762	2	68	0	0	0	0	0	61-70		4	腺癌	肺腺癌	7.97	1	G2762	G2762	CC
1	G2774	T/T	G/A	G/A	CT/C	T/T	A/G	G/A	G/A	CT	G2774	G2774	2	72	0	0	0	0	0	71-80	TxN0M1	4	腺癌	腺癌	54.73	0	G2774	G2774	CT
1	G2796	T/T	G/G	A/A	CT/CT	G/G	A/G	A/A	G/A	CC	G2796	G2796	2	55	0	0	0	0	0	51-60	T4N2M0	3	腺癌	右肺下叶腺癌术后	6	1	G2796	G2796	CC
1	G2803	T/T	G/G	A/A	CT/CT	G/G	A/G	A/A	G/A	CC	G2803	G2803	1	64	0	0	0	0	1	61-70			鳞癌	鳞状细胞癌	6.53	1	G2803	G2803	CC
1	G2809	T/T	G/G	A/A	CT/CT	G/G	A/A	G/A	G/G	CC	G2809	G2809	1	62	1	20	30	30	1	61-70			鳞癌	低分化鳞癌	1	1	G2809	G2809	CC
1	G2825	T/T	G/G	G/A	CT/CT	T/G	A/G	A/A	G/A	CT	G2825	G2825	1	66	1	20	40	40	0	61-70		4	鳞癌	非小细胞肺癌考虑鳞癌			G2825	G2825	CT
1	G2853	T/A	G/A	G/A	CT/C	T/G	A/G	A/A	G/A	CC	G2853	G2853	1	50	1	15	30	22.5	0	41-50	T3N2M0	3	鳞癌	中低分化鳞癌	12	1	G2853	G2853	CC
1	G2865	T/T	G/G	A/A	CT/CT	G/G	A/A	G/G	G/G	CC	G2865	G2865	1	75	1	20	58	58	1	71-80	T2N1M0	2	鳞癌	鳞癌	16.73	0	G2865	G2865	CC
1	G2875	T/T	G/G	G/A	CT/CT	T/G	A/A	G/A	G/G	CT	G2875	G2875	1	66	1	7	30	10.5	0	61-70	T3N2M0	3	鳞癌	鳞癌中分化 8/14	5.4	1	G2875	G2875	CT
1	G2881	T/T	G/G	G/A	CT/CT	T/G	G/G	A/A	A/A	CT	G2881	G2881	1	64	0	0	0	0	0	61-70	T2N2M0	3	腺癌	腺癌	4	1	G2881	G2881	CT
1	G2891	T/T	G/G	G/A	CT/CT	T/G	A/A	G/A	G/G	CT	G2891	G2891	1	58	1	10	20	10	1	51-60	T2N0M0	1	腺癌	左肺上叶腺癌术后	6.7	1	G2891	G2891	CT
1	G2895	T/T	G/G	A/A	CT/CT	G/G	A/G	G/A	G/A	CT	G2895	G2895	1	53	1	40	40	80	1	51-60			鳞癌	非典型鳞状上皮细胞癌	5.73	1	G2895	G2895	CT
1	G2904	T/T	G/A	A/A	CT/C	T/G	A/G	A/A	G/A	CC	G2904	G2904	1	58	1	40	30	60	1	51-60	T2N1M0	2	鳞癌	中分化鳞癌 1/16			G2904	G2904	CC
1	G2905	T/T	G/A	A/A	CT/C	T/G	A/A	G/A	G/G	CC	G2905	G2905	2	62	1	20	40	40	0	61-70			腺癌	腺癌	5.43	1	G2905	G2905	CC
1	G2906	T/T	G/G	G/A	CT/CT	T/T	A/A	G/A	G/G	TT	G2906	G2906	1	77	0	0	0	0	0	71-80		4	腺癌	腺癌	14.33	0	G2906	G2906	TT
1	G2938	T/T	G/G	A/A	CT/CT	G/G	A/A	A/A	G/G	CC	G2938	G2938	1	59	1	20	30	30	1	51-60	T2N0M0	1	腺癌	腺癌中分化 0/3	5.27	1	G2938	G2938	CC
1	G2941	T/T	G/G	A/A	CT/CT	G/G	A/A	G/G	G/G	CC	G2941	G2941	2	41	0	0	0	0	0	41-50		4	腺癌	腺癌	8.37	1	G2941	G2941	CC
1	G2946	T/T	G/A	G/A	CT/CT	T/G	A/A	A/A	G/G	CT	G2946	G2946	1	72	1	20	30	30	1	71-80	T2N0M0	1	腺癌	右肺上叶腺癌术后	5	1	G2946	G2946	CT
1	G2949	T/T	G/G	G/A	CT/CT	T/G	A/A	G/G	G/G	CT	G2949	G2949	2	50	0	0	0	0	0	41-50	T2N2M0	3	腺癌	腺癌低分化 3/19	9.87	1	G2949	G2949	CT
1	G2985	T/T	G/A	G/A	CT/C	T/T	A/A	G/A	G/G	CT	G2985	G2985	1	48	1	20	20	20	1	41-50			腺癌	乳头状腺癌	4.73	1	G2985	G2985	CT
1	G2987	T/T	G/G	G/A	CT/CT	T/G	A/G	A/A	G/A	CT	G2987	G2987	1	59	0	0	0	0	0	51-60			腺癌	可疑腺癌	9.07	1	G2987	G2987	CT
1	G2998	T/T	G/G	G/A	CT/CT	T/G	A/G	G/A	G/A	CT	G2998	G2998	2	61	0	0	0	0	0	61-70	T2N2M0	3	腺癌	浸润性腺癌，中高分化 4/10	4.3	1	G2998	G2998	CT
1	G3003	T/T	G/G	A/A	CT/CT	G/G	A/A	G/A	G/G	CC	G3003	G3003	1	68	0	0	0	0	0	61-70			鳞癌	中高分化鳞癌			G3003	G3003	CC
1	G3008	T/T	G/G	A/A	CT/CT	G/G	A/A	G/G	G/G	CC	G3008	G3008	1	50	1	50	40	100	1	41-50	T1N3M0	3	腺癌	低分化腺癌	5.53	1	G3008	G3008	CC
1	G3016	T/T	G/G	G/A	CT/CT	T/G	G/G	A/A	A/A	CT	G3016	G3016	1	56	1	20	30	30	0	51-60	T2N2M0	3	鳞癌	低分化鳞癌，，办神经内分泌分化 5/14	6.6	1	G3016	G3016	CT
1	G3026	T/T	G/G	G/G	CT/CT	T/T	A/G	G/A	G/A	TT	G3026	G3026	2	79	0	0	0	0	0	71-80	T4N0M0	3	腺癌	高分化腺癌 0/15	80.97	0	G3026	G3026	TT
1	G3048	T/T	G/A	G/A	CT/C	T/T	A/G	A/A	G/G	CT	G3048	G3048	1	53	0	0	0	0	0	51-60			腺癌	右肺上叶低分化腺癌	23	1	G3048	G3048	CT
1	G3049	T/T	G/G	A/A	CT/CT	G/G	A/A	G/G	G/G	CC	G3049	G3049	1	60	1		40	0	0	51-60	T2N2M0	3	腺癌	右肺腺癌	5	1	G3049	G3049	CC
1	G3061	T/T	G/G	G/A	CT/CT	T/G	A/G	A/A	G/A	CT	G3061	G3061	2	60	0	0	0	0	0	51-60			腺癌	右肺中叶腺癌			G3061	G3061	CT
1	G3074	T/T	G/A	A/A	CT/C	T/G	A/A	G/A	G/G	CC	G3074	G3074	2	46	0	0	0	0	0	41-50		4	鳞癌	右肺鳞癌	3.47	0	G3074	G3074	CC
1	G3078	T/T	G/G	G/G	CT/CT	T/T	A/A	G/A	G/G	TT	G3078	G3078	1	53	1	30	30	45	1	51-60			鳞癌	右肺鳞癌术后	4.83	1	G3078	G3078	TT
1	G3086	T/T	G/G	G/A	CT/CT	T/G	A/G	G/A	G/A	CT	G3086	G3086	1	54	1	20	30	30	1	51-60			腺癌	右肺下叶腺癌	4.5	1	G3086	G3086	CT
1	G3095	T/A	G/A	G/A	CT/C	T/T	A/A	G/A	G/G	CT	G3095	G3095	1	53	1	20	30	30	1	51-60		4	腺癌	右肺腺癌	4.6	1	G3095	G3095	CT
1	G3142	T/A	G/G	G/A	CT/CT	T/T	A/A	G/G	G/G	TT	G3142	G3142	2	65	0	0	0	0	0	61-70	T1bN0M0	1	腺癌	中分化腺癌 0/11	5	1	G3142	G3142	TT
1	G3152	T/T	G/G	G/G	CT/CT	T/T	A/A	A/A	G/G	TT	G3152	G3152	1	82	1	10	20	10	0	81-90			鳞癌	左肺下叶鳞癌	6.6	1	G3152	G3152	TT
1	G3197	T/T	G/A	A/A	CT/C	T/G	A/A	G/A	G/G	CC	G3197	G3197	1	71	0	0	0	0	1	71-80	T2N3M1	4	腺癌	右肺腺癌	3.83	1	G3197	G3197	CC
1	G3231	T/T	G/A	A/A	CT/C	T/G	A/G	A/A	G/A	CC	G3231	G3231	2	61	0			0	0	61-70	T3N2M1	4	腺癌		30	1	G3231	G3231	CC
1	G3238	T/T	G/G	G/A	CT/CT	T/G	A/G	A/A	G/A	TT	G3238	G3238	1	77	1	20	20	20	0	71-80	T3N2M0	3	鳞癌		9	0	G3238	G3238	TT
1	G3240	T/T	G/G	A/A	CT/CT	G/G	A/G	A/A	G/A	CC	G3240	G3240	1	67	1	20	40	40	0	61-70	TxN3M0	3	腺癌		14	1	G3240	G3240	CC
1	G3245	T/T	G/G	G/A	CT/CT	T/G	A/A	G/A	G/G	CT	G3245	G3245	1	60	1	60	40	120	0	51-60	T4NxM0	3	腺癌		10	0	G3245	G3245	CT
1	G3263	T/A	G/A	G/A	CT/C	T/G	A/A	A/A	G/G	CC	G3263	G3263	1	62	1	20	30	30	1	61-70	T3N1M0	3	鳞癌		11	1	G3263	G3263	CC
1	G3264	T/T	G/G	A/A	CT/CT	T/G	A/G	G/A	G/A	CC	G3264	G3264	1	58	1	20	30	30	1	51-60	T1N1M0	2	腺癌		13	1	G3264	G3264	CC
1	G3265	T/T	G/A	A/A	CT/C	T/G	A/G	A/A	G/A	CC	G3265	G3265	1	65	1	10	10	5	1	61-70	T4NxM1	4	腺癌		12	1	G3265	G3265	CC
1	G3307	T/A	G/A	G/A	CT/C	T/T	A/A	G/A	G/G	CT	G3307	G3307	1	75	0			0	0	71-80	T2N0M0	2	腺鳞癌		6	0	G3307	G3307	CT
1	G3317	T/T	G/G	G/A	CT/CT	T/G	A/A	G/A	G/G	CT	G3317	G3317	2	48	0			0	0	41-50		4	腺癌		12	1	G3317	G3317	CT
1	G3318	T/T	G/G	A/A	CT/CT	G/G	A/G	G/A	G/A	CC	G3318	G3318	1	43	1	40	20	40	1	41-50	T3N2M1	4	鳞癌		12	1	G3318	G3318	CC
1	G3367	T/T	G/G	G/A	CT/CT	T/G	A/A	G/G	G/G	CT	G3367	G3367	1	71	0			0	0	71-80	T3N1M0	2	鳞癌		10	1	G3367	G3367	CT
1	G3386	T/T	G/G	G/A	CT/CT	T/G	A/A	A/A	G/G	CT	G3386	G3386	1	56	0			0	0	51-60	T3N2M0	3	鳞癌		15	0	G3386	G3386	CT
1	G3417	T/T	G/G	A/A	CT/CT	G/G	A/A	G/G	G/G	CC	G3417	G3417	2	46	0			0	0	41-50	T2aN2M0	3	鳞癌		7	0	G3417	G3417	CC
1	G3431	T/T	G/G	A/A	CT/CT	G/G	A/A	G/G	G/G	CC	G3431	G3431	2	52	0			0	0	51-60	T1N0M0	1	腺癌				G3431	G3431	CC
1	G3435	T/T	G/G	A/A	CT/CT	G/G	A/A	G/G	G/G	CC	G3435	G3435	1	55	1	20	30	30	1	51-60			腺癌		14	1	G3435	G3435	CC
1	G3439	T/T	G/G	G/A	CT/CT	T/G	A/A	A/A	G/G	CT	G3439	G3439	2	57	0			0	0	51-60	T4NxM0	3	腺癌		12	1	G3439	G3439	CT
1	G3464	T/T	G/A	A/A	CT/C	T/G	A/A	G/A	G/G	CC	G3464	G3464	1	54	1	40	30	60	0	51-60	T3N2M0	3	鳞癌		12	1	G3464	G3464	CC
1	G3467	T/T	G/G	A/A	CT/CT	G/G	A/A	G/A	G/G	CC	G3467	G3467	2	45	0			0	0	41-50	T2N0M0	1	腺鳞癌		12	1	G3467	G3467	CC
1	G3468	T/T	G/G	G/G	CT/CT	T/T	G/G	A/A	G/A	TT	G3468	G3468	1	63	1	20	40	40	0	61-70	T3N0M0	2	鳞癌		44	1	G3468	G3468	TT
1	G3485	T/T	G/G	G/A	CT/CT	T/G	G/G	A/A	A/A	CT	G3485	G3485	1	48	0			0	0	41-50			腺癌		11	1	G3485	G3485	CT
1	G3517	T/T	G/G	A/A	CT/CT	G/G	A/A	G/A	G/G	CC	G3517	G3517	1	61	1	20	30	30	1	61-70		4	腺癌				G3517	G3517	CC
1	G3529	T/T	G/G	G/A	CT/CT	T/G	A/A	G/G	G/G	CT	G3529	G3529	1	73	0			0	0	71-80	T2N0M0	1	腺癌		10	1	G3529	G3529	CT
1	G3543	T/T	G/G	G/A	CT/CT	T/G	A/G	G/A	G/A	CT	G3543	G3543	2	45	0			0	0	41-50	T4N0M0		腺癌				G3543	G3543	CT
1	G3552	T/T	G/G	A/A	CT/CT	G/G	A/G	A/A	G/A	CC	G3552	G3552	2	38	0			0	0	31-40		4	腺癌		3	0	G3552	G3552	CC
1	G3559	T/T	G/G	A/A	CT/CT	G/G	A/G	A/A	G/A	CC	G3559	G3559	2	53	0			0	0	51-60	TxN3M0	3	腺癌		7	0	G3559	G3559	CC
1	G3580	T/T	G/G	G/A	CT/CT	T/G	A/G	G/A	G/A	CT	G3580	G3580	2	58	0			0	0	51-60	T1N0M0		腺癌		13	1	G3580	G3580	CT
1	G3581	T/T	G/G	G/A	CT/CT	T/G	A/A	G/A	G/G	CT	G3581	G3581	1	70	0			0	0	61-70	T4NxM0	3	腺癌		26	0	G3581	G3581	CT
1	G3585	T/T	G/G	G/A	CT/CT	T/G	A/A	G/G	G/G	CT	G3585	G3585	1	51	1	30	30	45	1	51-60	T2N0M0	2	腺癌		6	0	G3585	G3585	CT
1	G3613	T/T	G/G	G/A	CT/CT	T/G	A/A	G/A	G/G	CT	G3613	G3613	2	57	0			0	0	51-60	T2N2M0	3	腺癌		10	1	G3613	G3613	CT
1	G3617	T/T	G/G	A/A	CT/CT	G/G	A/A	G/A	G/G	CC	G3617	G3617	1	49	1	40	10	20	0	41-50	T2bN0M0	2	鳞癌		48	1	G3617	G3617	CC
1	G3629	T/T	G/G	G/A	CT/CT	T/G	A/A	A/A	G/G	CT	G3629	G3629	2	79	0			0	0	71-80	T2NxM0		鳞癌		12	1	G3629	G3629	CT
1	G3631	T/T	G/G	A/A	CT/CT	G/G	A/A	G/A	G/G	CC	G3631	G3631	1	64	1	15	20	15	0	61-70	T2N2M0	3	鳞癌		10	1	G3631	G3631	CC
1	G3644	T/T	G/G	G/A	CT/CT	T/G	A/G	A/A	G/A	CT	G3644	G3644	1	66	0			0	1	61-70	T2N0M0	1	肺泡癌				G3644	G3644	CT
1	G3680	T/T	G/A	A/A	CT/CT	G/G	A/G	A/A	G/A	CC	G3680	G3680	1	52	0			0	0	51-60	T1N2M0	3	腺癌		13	1	G3680	G3680	CC
1	G3681	T/T	A/A	A/A	CT/C	T/G	A/A	G/A	G/G	CC	G3681	G3681	1	57	0			0	0	51-60	TxNxM1	4	腺癌		35	0	G3681	G3681	CC
1	G3709	T/T	G/G	A/A	CT/CT	G/G	A/A	G/G	G/G	CC	G3709	G3709	1	69	1	40	50	100	0	61-70	TxN2M1	4	腺癌				G3709	G3709	CC
1	G3713	T/T	G/G	A/A	CT/CT	G/G	G/G	A/A	A/A	CC	G3713	G3713	2	47	0			0	0	41-50	T2N0M0	1	腺癌		11	1	G3713	G3713	CC
1	G3730	T/T	G/G	A/A	CT/CT	G/G	A/G	G/A	G/A	CC	G3730	G3730	1	45	0			0	0	41-50	T1N0M0	1	腺癌		11	1	G3730	G3730	CC
1	G3731	T/T	G/G	A/A	CT/CT	G/G	A/G	A/A	G/A	CC	G3731	G3731	1	72	1	20	50	50	1	71-80	TxNxM1	4	腺癌		10	1	G3731	G3731	CC
1	G3753	T/T	G/G	G/A	CT/CT	T/G	A/A	G/G	G/G	CT	G3753	G3753	1	63	1	40	40	80	1	61-70	TxNxM1	4	鳞癌		3	0	G3753	G3753	CT
1	G3762	T/T	G/G	A/A	CT/CT	G/G	A/A	G/A	G/G	CC	G3762	G3762	1	67	1	60	30	90	0	61-70	T2N0M0	1	鳞癌				G3762	G3762	CC
1	G3764	T/T	G/G	A/A	CT/CT	G/G	A/G	G/A	G/A	CC	G3764	G3764	2	67	0			0	0	61-70	T1N0M0	1	腺癌				G3764	G3764	CC
1	G3771	T/T	G/G	A/A	CT/CT	G/G	A/G	G/A	G/A	CC	G3771	G3771	1	59	1	20	30	30	0	51-60	T1N0M0	1	腺癌		14	1	G3771	G3771	CC
1	G3773	T/T	G/G	G/A	CT/CT	T/G	A/A	G/A	G/G	CT	G3773	G3773	1	60	1	20	40	40	0	51-60	T1N0M0	1	腺癌				G3773	G3773	CT
1	G3784	T/T	G/A	A/A	CT/CT	G/G	G/G	A/A	A/A	CC	G3784	G3784	2	60	0			0	0	51-60	T2N0M0	1	腺癌		10	1	G3784	G3784	CC
1	G3786	T/T	G/G	A/A	CT/CT	G/G	A/A	G/A	G/G	CC	G3786	G3786	2	70	0			0	0	61-70	T2N3M0	3	鳞癌		8	0	G3786	G3786	CC
1	G3791	T/T	G/G	G/A	CT/CT	T/G	A/A	A/A	G/G	CT	G3791	G3791	1	59	1	20	30	30	0	51-60	T2N0M0	1	腺癌		10	1	G3791	G3791	CT
1	G3792	T/T	G/G	A/A	CT/CT	G/G	A/G	A/A	G/A	CC	G3792	G3792	1	61	0			0	0	61-70	T4N0M0	3	腺癌		30	1	G3792	G3792	CC
1	G3798	T/T	G/G	A/A	CT/CT	G/G	A/A	G/A	G/G	CC	G3798	G3798	1	54	1	20	20	20	1	51-60	T3NxM1	4	腺癌		29	1	G3798	G3798	CC
1	G3799	T/T	G/G	G/A	CT/CT	T/G	G/G	A/A	A/A	CT	G3799	G3799	1	62	1	15	30	22.5	0	61-70	T3NxM1	4	腺癌		10	1	G3799	G3799	CT
1	G3804	T/T	G/G	A/A	CT/CT	G/G	G/G	A/A	A/A	CT	G3804	G3804	2	51	0			0	0	51-60	T3N2M0	3	腺癌		48	0	G3804	G3804	CT
1	G3806	T/T	G/G	G/A	CT/CT	T/G	A/A	G/A	G/G	CC	G3806	G3806	2	71	1	20	30	30	0	71-80	T1N1M0	2	腺癌		49	1	G3806	G3806	CC
1	G3808	T/T	G/G	G/A	CT/CT	T/G	A/A	A/A	G/G	CT	G3808	G3808	1	63	1	20	30	30	0	61-70	T2N2M1	4	腺癌		7	0	G3808	G3808	CT
1	G3836	T/T	G/G	A/A	CT/CT	G/G	A/A	G/G	G/G	CC	G3836	G3836	1	76	1	20	50	50	0	71-80	T4N2M1	4	腺癌		4	0	G3836	G3836	CC
1	G3887	T/T	G/G	G/A	CT/CT	T/G	A/A	G/A	G/G	CT	G3887	G3887	1	50	1	20	20	20	0	41-50	T2N0M0	1	腺癌		9	1	G3887	G3887	CT
1	G3897	T/T	G/G	A/A	CT/CT	G/G	A/A	G/G	G/G	CT	G3897	G3897	2	67	0			0	0	61-70	T1N0M0	1	腺癌		12	1	G3897	G3897	CT
1	G3899	T/T	G/G	G/A	CT/CT	T/G	A/G	G/A	G/A	CC	G3899	G3899	1	63	0			0	0	61-70	T4N2M0	3	腺癌		25	0	G3899	G3899	CC
1	G3912	T/T	G/G	A/A	CT/CT	G/G	A/A	A/A	G/G	CT	G3912	G3912	2	66	0			0	0	61-70	cT3N3M1b	4	腺癌		28	1	G3912	G3912	CT
1	G3915	T/T	G/G	G/A	CT/CT	T/G	A/A	G/A	G/G	CC	G3915	G3915	2	57	0			0	0	51-60	T2NxM1	4	腺癌		8	1	G3915	G3915	CC
1	G3922	T/T	G/A	A/A	CT/C	T/G	G/G	A/A	A/A	CT	G3922	G3922	2	64	0			0	0	61-70	T4N2M1	4	腺鳞癌		18	0	G3922	G3922	CT
1	G3933	T/T	G/G	G/A	CT/CT	T/G	G/G	A/A	A/A	CC	G3933	G3933	2	45	0			0	0	41-50	T2N0M0	1	腺癌		7	1	G3933	G3933	CC
1	G3943	T/T	G/G	G/A	CT/CT	T/G	A/A	G/G	G/G	CT	G3943	G3943	2	49	0	0	0	0	0		pT2N0M0，Ib期	1	腺癌				G3943	G3943	CT
1	G3956	T/T	G/A	G/A	CT/C	T/T	A/G	A/A	G/A	CC	G3956	G3956	2	65	0	0	0	0	0		T1N0M0		腺癌	中分化			G3956	G3956	CC
1	G3970	T/A	G/A	G/A	CT/C	T/T	A/A	A/A	G/G	CT	G3970	G3970	1	56	0	0	0	0	0		T2N1M0		腺癌	中-低分化			G3970	G3970	CT
1	G4007	T/T	G/G	G/A	CT/CT	T/G	A/A	G/G	G/G	CT	G4007	G4007	2	60	0	0	0	0	0		T4N3M1		腺癌				G4007	G4007	CT
1	G4024	T/T	G/G	G/A	CT/CT	T/G	A/A	G/A	G/G	CT	G4024	G4024	2	62	1	20	40	40	1		cT2N2M1		腺癌				G4024	G4024	CT
1	G4050	T/T	G/A	A/A	CT/C	T/G	A/A	G/A	G/G	CC	G4050	G4050	1	62	1	10	40	20	0				鳞癌	高分化			G4050	G4050	CC
1	G4073	T/T	G/G	A/A	CT/CT	G/G	A/A	G/A	G/G	CC	G4073	G4073	1	57	1	6	30	9	1		IIIA期		鳞癌				G4073	G4073	CC
1	G4077	T/T	G/G	G/A	CT/CT	T/G	A/A	G/A	G/G	CT	G4077	G4077	2	72	0	0	0	0	0		T2N2M1		腺癌				G4077	G4077	CT
1	G4116	T/T	G/A	A/A	CT/CT	G/G	A/G	A/A	G/A	CC	G4116	G4116	2	45	0	0	0	0	0		T1N0M0		腺癌				G4116	G4116	CC
1	G4153	T/T	G/A	G/A	CT/C	T/T	G/G	A/A	A/A	CT	G4153	G4153	1	49	1	40	20	40	0		T2N3M0		腺癌				G4153	G4153	CT
1	G4171	T/T	G/G	G/A	CT/CT	T/G	A/A	G/A	G/G	CT	G4171	G4171	1	59	0	0	0	0	0		IV期		鳞癌				G4171	G4171	CT
1	G4220	T/T	G/G	G/A	CT/CT	T/T	A/G	A/A	G/G	TT	G4220	G4220	2	61	0	0	0	0	0		T1N2M0		腺癌				G4220	G4220	TT
1	G4247	T/T	G/A	A/A	CT/C	T/G	A/A	G/A	G/G	CC	G4247	G4247	1	66	0	0	0	0	0				腺癌	中分化			G4247	G4247	CC
1	G4266	T/T	G/G	G/A	CT/CT	T/G	A/G	A/A	G/A	CT	G4266	G4266	1	56	1	40	30	60	0		IV期		腺癌				G4266	G4266	CT
1	G4273	T/T	G/G	G/G	CT/CT	T/T	A/A	G/A	G/G	TT	G4273	G4273	1	69	1	20	40	40	0		PT2N2M0		鳞癌	中分化			G4273	G4273	TT
1	G4285	T/T	G/G	A/A	CT/CT	G/G	A/A	G/A	G/G	CC	G4285	G4285	1	54	0	0	0	0	0		IV期		鳞癌	中分化			G4285	G4285	CC
1	G4289	T/T	G/A	G/A	CT/C	T/T	A/G	G/A	G/A	CT	G4289	G4289	2	63	0	0	0	0	0		IV期		腺癌				G4289	G4289	CT
1	G4315	T/T	G/G	A/A	CT/CT	G/G	A/A	G/A	G/G	CC	G4315	G4315	2	46	0	0	0	0	0		T2N0M0，Ib期		腺癌				G4315	G4315	CC
1	G4332	T/T	G/A	G/A	CT/C	T/T	A/A	G/G	G/G	CT	G4332	G4332	1	59	0	0	0	0	0		pT2N0M0，Ib期		鳞癌				G4332	G4332	CT
1	G4336	T/T	G/G	G/A	CT/CT	T/G	A/G	G/A	G/A	CT	G4336	G4336	1	49	1	20	30	30	1		IV期		腺癌				G4336	G4336	CT
1	G4342	T/T	G/G	G/A	CT/CT	T/G	A/A	A/A	G/G	CT	G4342	G4342	1	59	1	20	40	40	1		IV期		鳞癌				G4342	G4342	CT
1	G4368	T/T	G/G	A/A	CT/CT	G/G	A/G	G/A	G/A	CC	G4368	G4368	1	49	0	0	0	0	0		pTisN0M0		腺癌				G4368	G4368	CC
1	G4375	T/A	G/A	G/A	CT/C	T/T	A/A	A/A	G/G	CT	G4375	G4375	1	60	1	50	20	50	1		T3N0M0，IIB期		腺癌				G4375	G4375	CT
1	G4404	T/T	G/G	G/A	CT/CT	T/G	A/A	A/A	G/G	CT	G4404	G4404	1	60	1	20	40	40	1		T3N0M0		腺癌				G4404	G4404	CT
1	G4409	T/T	G/G	G/A	CT/CT	T/G	A/A	G/G	G/G	CC	G4409	G4409	1	58	1	20	40	40	0		cT3N2M0		鳞癌				G4409	G4409	CC
1	G4427	T/T	G/G	A/A	CT/CT	G/G	A/A	G/A	G/G	CT	G4427	G4427	1	49	0	0	0	0	0		IV期		腺癌				G4427	G4427	CT
1	G4434	T/T	G/G	G/A	CT/CT	T/G	A/G	G/A	G/A	CC	G4434	G4434	1	59	1	20	20	20	0				鳞癌				G4434	G4434	CC
1	G4482	T/T	G/G	A/A	CT/CT	G/G	A/A	G/G	G/G	CC	G4482	G4482	2	60	0	0	0	0	0		T2N0M0		腺癌				G4482	G4482	CC
1	G4483	T/T	G/G	G/A	CT/CT	T/G	A/A	A/A	G/G	CC	G4483	G4483	2	54	0	0	0	0	0		IV期		腺癌				G4483	G4483	CC
1	G4521	T/T	G/G	A/A	CT/CT	G/G	A/G	A/A	G/A	CT	G4521	G4521	1	56	0	0	0	0	0		IV期		腺癌				G4521	G4521	CT
1	G4542	T/T	G/G	A/A	CT/CT	G/G	A/A	G/G	G/G	CC	G4542	G4542	2	48	0	0	0	0	0		T2N0M0		腺癌				G4542	G4542	CC
1	G4567	T/T	G/G	G/A	CT/CT	T/G	A/A	G/A	G/G	CT	G4567	G4567	2	38	0	0	0	0	0				腺癌				G4567	G4567	CT
1	G4587	T/T	G/A	A/A	CT/C	T/G	A/A	A/A	G/G	CC	G4587	G4587	1	53	0	0	0	0	0				鳞癌				G4587	G4587	CC
1	G4615	T/T	G/G	G/A	CT/CT	T/G	A/A	G/A	G/G	CT	G4615	G4615	2	65	0	0	0	0	0		T1N1M0		腺癌				G4615	G4615	CT
1	G4647	T/T	G/A	A/A	CT/CT	G/G	G/G	A/A	A/A	CC	G4647	G4647	2	59	0	0	0	0	0		T2N0M0		腺癌				G4647	G4647	CC
1	G4654	T/T	G/A	A/A	CT/C	T/G	A/A	G/A	G/G	CC	G4654	G4654	1	54	1	20	30	30	1				鳞癌				G4654	G4654	CC
1	G4661	T/T	G/A	G/A	CT/C	T/T	A/A	G/A	G/G	CT	G4661	G4661	1	52	1	20	20	20	1				鳞癌				G4661	G4661	CT
1	G4664	T/T	G/G	G/A	CT/CT	T/G	A/A	G/G	G/G	CT	G4664	G4664	1	43	1	20	10	10	1		T2N2M0，IIIA期		腺癌				G4664	G4664	CT
1	G4665	T/T	G/G	G/A	CT/CT	T/G	A/G	A/A	G/A	CT	G4665	G4665	1	54	1	30	40	60	1				腺癌				G4665	G4665	CT
1	G4684	T/T	G/G	G/A	CT/CT	T/G	G/G	A/A	A/A	CT	G4684	G4684	1	64	1	20	45	45	0		PT3N1M0，IIIA期		鳞癌	中-低分化			G4684	G4684	CT
1	G4701	T/T	G/G	G/A	CT/CT	T/G	A/G	G/A	G/A	CT	G4701	G4701	2	63	0	0	0	0	0		T2N2M0，IIIA期		腺癌				G4701	G4701	CT
1	G4790	T/T	G/G	A/A	CT/CT	G/G	A/G	G/A	G/A	TT	G4790	G4790	1	59	1	5	30	7.5	1				腺癌	低分化			G4790	G4790	TT
1	G4799	T/T	G/G	G/A	CT/CT	T/G	A/A	G/A	G/G	CT	G4799	G4799	1	56	0	0	0	0	0		IV期		腺癌				G4799	G4799	CT
1	G4808	T/T	G/G	G/A	CT/CT	T/G	A/A	A/A	G/G	CT	G4808	G4808	2	58	0	0	0	0	0		T2N1M0，IIB期		腺癌				G4808	G4808	CT
1	G4844	T/T	G/G	A/A	CT/CT	G/G	A/G	G/A	G/A	CC	G4844	G4844	1	45	0	0	0	0	1				腺癌				G4844	G4844	CC
1	G4846	T/T	G/G	G/A	CT/CT	T/G	A/G	A/A	G/A	CT	G4846	G4846	2	49	1	40	20	40	0				鳞癌				G4846	G4846	CT
1	G4856	T/T	G/G	G/A	CT/CT	T/G	A/A	A/A	G/G	CT	G4856	G4856	1	51	1	20	30	30	1		IV期		鳞癌				G4856	G4856	CT
1	G4859	T/T	G/G	G/G	CT/CT	T/T	A/A	G/A	G/G	TT	G4859	G4859	2	49	0	0	0	0	0		IV期		腺癌				G4859	G4859	TT
1	G4872	T/T	G/G	G/A	CT/CT	T/G	A/G	G/A	G/A	CT	G4872	G4872	1	56	0	0	0	0	0		IV期		腺癌				G4872	G4872	CT
1	G4877	T/T	G/G	A/A	CT/CT	G/G	A/A	G/A	G/G	CC	G4877	G4877	1	47	1	50	30	75	1		IV期		腺癌				G4877	G4877	CC
1	G4890	T/T	G/G	G/A	CT/CT	T/G	A/A	G/G	G/G	CT	G4890	G4890	1	59	1	40	40	80	1		IV期		鳞癌	中分化			G4890	G4890	CT
1	G4918	T/T	G/G	A/A	CT/CT	G/G	A/G	A/A	G/A	CC	G4918	G4918	2	64	0	0	0	0	0		IV		鳞癌				G4918	G4918	CC
1	G4925	T/T	G/G	A/A	CT/CT	G/G	A/A	G/G	G/G	CC	G4925	G4925	2	61	0	0	0	0	0		T2N2M0		腺癌				G4925	G4925	CC
1	G4954	T/T	G/G	G/A	CT/CT	T/G	A/A	G/A	G/G	CT	G4954	G4954	1	59	1	3	30	4.5	1				腺癌				G4954	G4954	CT
1	G4968	T/T	G/G	G/G	CT/CT	T/T	A/A	G/G	G/G	TT	G4968	G4968	1	48	0	0	0	0	0		T2N0M0		腺癌				G4968	G4968	TT
1	G4969	T/T	G/G	A/A	CT/CT	G/G	A/A	G/G	G/G	CC	G4969	G4969	1	42	0	0	0	0	0		T1N1M1		腺癌				G4969	G4969	CC
1	G4975	T/T	G/G	G/A	CT/CT	T/G	A/G	A/A	G/A	TT	G4975	G4975	1	43	1	20	20	20	1				鳞癌				G4975	G4975	TT
1	G5003	T/T	G/G	A/A	CT/CT	G/G	A/G	A/A	G/G	CC	G5003	G5003	2	48	0	0	0	0	0		IV期		腺癌				G5003	G5003	CC
1	G5008	T/T	G/G	A/A	CT/CT	G/G	A/A	G/A	G/G	CC	G5008	G5008	1	64	1	10	30	15	0		IV期		鳞癌	中分化			G5008	G5008	CC
1	G5064	T/T	G/G	G/A	CT/CT	T/G	A/G	G/A	G/A	CT	G5064	G5064	2	74	0	0	0	0	0		IV期		腺癌	中分化			G5064	G5064	CT
1	G5076	T/T	G/G	G/A	CT/CT	T/G	A/A	A/A	G/G	CT	G5076	G5076	2	64	0	0	0	0	0		IV期		腺癌				G5076	G5076	CT
1	G5111	T/T	G/G	G/G	CT/CT	T/T	A/A	A/A	G/G	TT	G5111	G5111	1	65	1	20	40	40	1				腺癌	中分化			G5111	G5111	TT
1	G5114	T/T	G/A	A/A	CT/C	T/G	G/G	A/A	A/A	CC	G5114	G5114	1	39	0	0	0	0	1		IV		腺癌				G5114	G5114	CC
1	G5160	T/T	G/G	A/A	CT/CT	G/G	A/A	G/A	G/G	CC	G5160	G5160	1	56	1	20	30	30	1		T2N0M0		鳞癌				G5160	G5160	CC
1	G5172	T/T	G/G	G/A	CT/CT	T/G	A/A	A/A	G/G	CT	G5172	G5172	2	71	0	0	0	0	0		IV期		腺癌				G5172	G5172	CT
1	G5205	T/T	G/G	G/A	CT/CT	T/G	A/A	G/G	G/G	CT	G5205	G5205	1	70	0	0	0	0	0		IV期		腺癌	低分化			G5205	G5205	CT
1	G5226	T/T	G/G	G/A	CT/CT	T/G	A/A	G/A	G/G	CT	G5226	G5226	2	29	0			0	0		IV期		腺癌				G5226	G5226	CT
1	G5227	T/T	G/G	G/A	CT/CT	T/G	A/A	G/A	G/G	CT	G5227	G5227	2	46	0			0	0		IV期		腺癌				G5227	G5227	CT
1	G5255	T/T	G/G	A/A	CT/CT	G/G	A/G	A/A	G/A	CC	G5255	G5255	2	46	0			0	0		T2N0M0		腺癌				G5255	G5255	CC
1	G5260	T/T	G/G	G/A	CT/CT	T/G	A/A	G/G	G/G	CT	G5260	G5260	2	61	0			0	0		IV期		腺癌				G5260	G5260	CT
1	G5281	T/T	G/G	G/A	CT/CT	T/G	A/G	G/A	G/A	CT	G5281	G5281	1	57	1	20	40	40	1		T4N2M1		鳞癌				G5281	G5281	CT
1	G5289	T/T	G/G	G/A	CT/CT	T/G	A/A	G/A	G/G	CT	G5289	G5289	1	56	1	20	30	30	1		T2N0M0		腺癌				G5289	G5289	CT
1	G5294	T/T	G/G	G/A	CT/CT	T/G	A/A	G/A	G/G	CT	G5294	G5294	2	58	0			0	0		IV期		腺癌				G5294	G5294	CT
1	L6	T/T	G/G	A/A	CT/CT	G/G	A/A	A/A	G/G	CC	L6	L6	1	52	1	10	30	15	0	51-60	T2N0M0	1	腺鳞癌	腺癌，鳞癌			L6	L6	CC
1	L15	T/T	G/G	G/A	CT/CT	T/G	A/G	G/A	G/A	CT	L15	L15	2	48	0			0	0	41-50			腺癌	腺癌	28	0	L15	L15	CT
1	L24	T/T	G/G	G/G	CT/CT	T/T	A/A	G/G	G/G	TT	L24	L24	1	40	0			0	1	31-40	T4N3M0	3	腺癌	腺癌	18	1	L24	L24	TT
1	L34	T/T	G/G	G/A	CT/CT	T/G	A/A	G/A	G/A	CT	L34	L34	2	68	0			0	0	61-70	T3N3M0	3	腺癌	腺癌			L34	L34	CT
1	L58	T/T	G/G	G/A	CT/CT	T/G	A/A	A/A	G/G	CT	L58	L58	1	58	1	60	30	90	0	51-60	T2N3M0	3	鳞癌	中分化鳞癌			L58	L58	CT
1	L109	T/T	G/G	G/A	CT/CT	T/T	A/A	A/A	G/G	TT	L109	L109	1	53	1	20	20	20	0	51-60			腺癌	腺癌	15	0	L109	L117	TT
1	L117	T/T	G/G	G/G	CT/CT	T/T	A/A	A/A	G/G	CC	L117	L117	1	62	1	20	30	30	0	61-70			鳞癌	鳞癌			L117	L147	CC
1	L147	T/T	G/G	A/A	CT/CT	G/G	A/A	G/A	G/G	CC	L147	L147	1	72	1	10	40	20	1	71-80	T2N3M0	3	鳞癌	高分化鳞癌	19	1	L147	L163	CC
1	L170	T/T	G/A	G/A	CT/C	T/T	A/A	G/A	G/G	CT	L170	L170	1	58	1	20	30	30	0	51-60			鳞癌	鳞癌			L170	L170	CT
1	L176	T/T	G/G	G/A	CT/CT	T/G	A/A	G/A	G/G	CT	L176	L176	1	54	1	10	35	17.5	0	51-60			鳞癌	鳞癌			L176	L176	CT
1	L233	T/T	G/G	G/A	CT/CT	T/G	G/G	A/A	A/A	CT	L233	L233	1	51	1	20	30	30	1	51-60	T2N3M0	3	腺癌	中分化腺癌			L233	L233	CT
1	L243	T/T	G/A	G/A	CT/CT	T/G	A/G	G/A	G/A	CT	L243	L243	1	54	0			0	0	51-60			鳞癌	鳞癌	31	0	L243	L243	CT
1	L247	T/T	G/G	A/A	CT/CT	G/G	A/A	G/A	G/G	CC	L247	L247	1	53	0			0	0	51-60	T4N3M0	3	腺癌	中低分化腺癌	10	1	L247	L247	CC
1	L255	T/T	G/G	G/A	CT/CT	T/G	A/A	G/A	G/G	CT	L255	L255	1	58	0			0	0	51-60	TNM1	4	腺癌	腺癌	36	0	L255	L255	CT
1	L265	T/T	G/G	A/A	CT/CT	G/G	A/G	G/A	G/A	CC	L265	L265	1	51	1	40	40	80	0	51-60	TxNxM1	4	鳞癌	中分化鳞癌			L265	L265	CC
1	L271	T/T	G/A	A/A	CT/C	T/G	A/G	G/A	G/A	CC	L271	L271	2	71	1	20	40	40	0	71-80	T4N3Mx	3	腺癌	低分化腺癌			L271	L271	CC
1	L296	T/T	G/G	G/A	CT/CT	T/G	A/A	G/A	G/G	CT	L296	L296	1	57	0			0	0	51-60			腺癌	肺腺癌	51	1	L296	L296	CT
1	L317	T/T	G/G	A/A	CT/CT	G/G	A/A	G/A	G/G	CC	L317	L317	1	46	0			0	0	41-50			腺癌	腺癌	3	1	L317	L317	CC
1	L346	T/T	G/G	G/A	CT/CT	T/T	A/G	A/A	G/A	TT	L346	L346	1	58	1	20	20	20	1	51-60	M1	4	鳞癌	鳞癌	7	0	L346	L346	TT
1	L352	T/T	G/G	G/A	CT/CT	T/G	A/A	G/G	G/G	CT	L352	L352	2	59	0			0	0	51-60	T2N1M0	2	腺鳞癌	腺鳞癌	37	1	L352	L352	CT
1	L359	T/T	G/G	G/A	CT/CT	T/G	A/A	A/A	G/G	CT	L359	L359	2	50	0			0	0	41-50	T3N3M0	3	腺癌	中分化腺癌部分支气管肺泡癌	21	0	L359	L359	CT
1	L401	T/T	G/G	A/A	CT/CT	G/G	A/A	A/A	G/G	CC	L401	L401	1	61	1	20	30	30	0	61-70			腺癌	高分化腺癌			L401	L401	CC
1	R5	T/T	G/G	A/A	CT/CT	G/G	A/G	A/A	G/A	CC	R5	R5	1	59	0			0	1	51-60	Ｔ４Ｎ３Ｍ１	4	腺癌	ＩＶ期			R5	R5	CC
1	R22	T/T	G/G	A/A	CT/CT	G/G	A/A	G/A	G/G	CT	R22	R22	1	55	0			0	0	51-60			鳞癌	低分化鳞癌	3	1	R22	R22	CT
1	R30	T/T	G/G	A/A	CT/CT	G/G	A/A	G/A	G/G	CT	R30	R30	1	48	1	10	20	10	0	41-50	Ｔ４Ｎ２Ｍ１	4	腺癌	腺癌	11	1	R30	R30	CT
1	R31	T/T	G/G	G/A	CT/CT	T/G	A/A	G/A	G/G	TT	R31	R31	1	76	1	20	30	30	0	71-80	T1N2M1	4	腺癌		13	1	R31	R31	TT
1	R34	T/T	G/G	G/A	CT/CT	T/G	A/A	G/A	G/G	TT	R34	R34	2	63	0			0	0	61-70	T2N1M1	4	鳞癌	左肺鳞癌	5	1	R34	R34	TT
1	R37	T/T	G/G	G/A	CT/CT	T/G	A/A	G/A	G/G	CT	R37	R37	1	64	1	80	50	200	1	61-70	IV	4	鳞癌		4	1	R37	R37	CT
1	R40	T/T	G/G	G/A	CT/CT	T/G	A/A	A/A	G/G	CT	R40	R40	1	48	1	20	30	30	1	41-50	TXN2M1	4	腺癌	肺腺癌	6	1	R40	R40	CT
1	R44	T/T	G/G	A/A	CT/CT	G/G	A/A	G/G	G/G	CT	R44	R44	2	32	0			0	1	31-40	T2N0M0	2	腺癌				R44	R44	CT
1	R59	T/T	G/G	A/A	CT/CT	G/G	A/A	G/G	G/G	CT	R59	R59	1	69	0			0	1	61-70	T2N2M1	4	鳞癌	转移	5	1	R59	R59	CT
1	R63	T/T	G/G	A/A	CT/CT	G/G	A/A	A/A	G/G	CT	R63	R63	1	72	1	20	64	64	1	71-80	T3N2M0	3	鳞癌	鳞癌3期	17	1	R63	R63	CT
1	R64	T/T	G/G	A/A	CT/CT	G/G	A/A	A/A	G/G	CC	R64	R64	2	44	0			0	1	41-50	T4N3M1	4	腺癌	IV期	6	1	R64	R64	CC
1	R73	T/T	G/A	A/A	CT/C	T/G	A/A	G/G	G/G	CT	R73	R73	1	43	0			0	1	41-50	T2N1M0	2	鳞癌	鳞癌2B期	10	1	R73	R73	CT
1	R76	T/T	G/G	A/A	CT/CT	G/G	A/A	G/A	G/G	CT	R76	R76	1	71	1	20	30	30	1	71-80			腺癌	腺癌	2	1	R76	R76	CT
1	R81	T/T	G/G	A/A	CT/CT	G/G	A/G	G/A	G/A	CT	R81	R81	1	80	0			0	0	71-80	T2N2M1	4	鳞癌	IV期	9	1	R81	R81	CT
1	R95	T/T	G/G	G/G	CT/CT	T/T	A/A	A/A	G/G	TT	R95	R95	1	45	1	20	40	40	0	41-50	T4N3M1	4	腺癌	腺癌	59	1	R95	R95	TT
1	R103	T/T	G/G	G/A	CT/CT	T/G	A/A	G/A	G/G	CT	R103	R103	1	66	1	20	40	40	0	61-70	T2N2M0	2	鳞癌	鳞癌			R103	R103	CT
1	R104	T/T	G/A	G/A	CT/C	T/T	A/G	G/A	G/A	TT	R104	R104	1	68	1	15	40	30	1	61-70	T2N2M0	2	鳞癌	3A期	2	1	R104	R104	TT
1	R107	T/T	G/G	G/G	CT/CT	T/T	A/A	G/A	G/G	TT	R107	R107	1	84	1	20	35	35	0	81-90	T2N2M0	2	鳞癌	鳞癌	5	1	R107	R107	TT
1	R110	T/T	G/G	A/A	CT/CT	G/G	A/A	A/A	G/G	CC	R110	R110	1	79	1	10	50	25	0	71-80	T2N0M0	1	鳞癌	1B期	9	1	R110	R110	CC
1	R121	T/T	G/G	G/A	CT/CT	T/T	A/G	A/A	G/A	TT	R121	R121	1	73	1	20	30	30	1	71-80	T3N2M1	4	腺癌	IV期	2	1	R121	R121	TT
1	R133	T/T	G/A	A/A	CT/CT	G/G	A/G	A/A	G/A	CC	R133	R133	1	54	1	4	30	6	1	51-60	T2N0M1	4	鳞癌	鳞癌	4	1	R133	R133	CC
1	R136	T/T	G/G	G/A	CT/CT	T/G	A/A	A/A	G/G	CT	R136	R136	2	63	1	10	40	20	1	61-70	IIIA	3	鳞癌	鳞癌3A期	28	1	R136	R136	CT
1	R150	T/T	G/G	G/A	CT/CT	T/G	A/A	G/A	G/G	CT	R150	R150	1	56	1	20	30	30	0	51-60	T4N0M0	3	腺癌	腺癌2B期	21	1	R150	R150	CT
1	R162	T/T	G/G	G/A	CT/CT	T/G	A/A	G/A	G/G	CT	R162	R162	2	60	0			0	1	51-60	T4N2M0	3	腺癌	腺癌	11	1	R162	R162	CT
1	R225	T/T	G/G	G/A	CT/CT	T/T	A/G	A/A	G/A	TT	R225	R225	1	67	1	20	40	40	0	61-70	T2N1M0	2	腺癌	3A期			R225	R225	TT
1	R234	T/T	G/G	A/A	CT/CT	G/G	A/G	A/A	G/A	CT	R234	R234	1	58	1	10	30	15	0	51-60	T1N2M03A期	3	鳞癌	低分化鳞癌			R234	R234	CT
1	R235	T/A	G/A	G/A	CT/C	T/G	A/A	G/G	G/G	CT	R235	R235	1	35	0			0	1	31-40	III	3	腺癌	腺癌IIII期			R235	R235	CT
1	R245	T/T	G/G	G/A	CT/CT	T/G	A/A	A/A	G/G	CT	R245	R245	1	51	0			0	0	51-60	T2N2M03A期	3	鳞癌	鳞癌			R245	R245	CT
1	R251	T/T	G/A	A/A	CT/CT	G/G	A/G	A/A	G/A	CT	R251	R251	1	54	0			0	0	51-60	T3N2M14期	4	鳞癌	鳞癌	3	1	R251	R251	CT
1	R256	T/T	G/G	G/G	CT/CT	T/T	A/G	A/A	G/A	TT	R256	R256	1	53	1	20	30	30	0	51-60	T3N2M0	3	鳞癌	3A期	6	1	R256	R256	TT
1	R257	T/T	G/A	A/A	CT/C	T/G	A/A	G/A	G/G	CC	R257	R257	2	59	0			0	0	51-60	TxNxM1	4	腺癌	肺腺癌	4	1	R257	R257	CC
1	R276	T/T	G/G	G/A	CT/CT	T/G	A/A	G/A	G/G	CT	R276	R276	2	57	0			0	1	51-60	IV	4	腺癌	小细胞肺癌	3	1	R276	R276	CT
1	R306	T/T	G/G	G/G	CT/CT	T/T	A/A	G/G	G/G	TT	R306	R306	1	53	1	10	10	5	0	51-60	IV	4	鳞癌	肺癌IV期			R306	R306	TT
1	R311	T/T	G/G	G/A	CT/CT	T/G	A/A	G/G	G/G	TT	R311	R311	2	57	0			0	1	51-60	T2N1M1	4	腺癌		6	1	R311	R311	TT
1	R318	T/T	G/G	G/A	CT/CT	T/T	G/G	G/A	G/A	TT	R318	R318	1	60	0			0	0	51-60	T2N1M1	4	腺癌	IV期	8	1	R318	R318	TT
1	R326	T/T	G/G	G/A	CT/CT	T/G	A/G	A/A	G/A	CT	R326	R326	2	63	0			0	1	61-70	T2N0M0 2A期	2	支气管肺泡癌	肺泡癌	8	1	R326	R326	CT
1	R334	T/T	G/A	A/A	CT/C	T/G	A/A	A/A	G/G	CC	R334	R334	1	56	1	40	30	60	1	51-60	T2N0M0 1期	1	鳞癌	鳞癌	20	1	R334	R334	CC
1	R345	T/T	G/A	A/A	CT/CT	G/G	A/A	G/A	G/G	CC	R345	R345	1	56	0			0	0	51-60	T0N2M0 2a	2	腺癌	复合癌	9	1	R345	R345	CC
1	R350	T/T	G/G	A/A	CT/CT	G/G	A/A	A/A	G/G	CC	R350	R350	1	55	0			0	1	51-60	T2N0M0	1	腺癌	腺癌			R350	R350	CC
1	R351	T/T	G/A	A/A	CT/C	T/G	G/G	A/A	G/A	CC	R351	R351	2	60	0			0	1	51-60	T2N2M1 4期	4	腺癌	腺癌			R351	R351	CC
1	R352	T/T	G/A	A/A	CT/C	T/G	A/A	G/A	G/G	CC	R352	R352	1	60	1	10	30	15	0	51-60	T1N1M0 2期	2	鳞癌	鳞癌	10	1	R352	R352	CC
1	R354	T/T	G/G	G/A	CT/CT	T/G	A/A	G/G	G/G	CT	R354	R354	1	77	0			0	1	71-80	T4N3M1	4	腺癌	腺癌	22	1	R354	R354	CT
1	R356	T/T	G/G	G/A	CT/CT	T/G	A/A	G/A	G/G	CT	R356	R356	1	49	1	20	10	10	0	41-50	T4N3M1 4期	4	鳞癌	鳞癌	7	1	R356	R356	CT
1	R372	T/T	G/G	A/A	CT/CT	G/G	A/A	G/A	G/G	CC	R372	R372	1	58	1	20	30	30	0	51-60	IV	4	鳞癌	鳞癌 4期			R372	R372	CC
1	R374	T/T	G/G	G/A	CT/CT	T/G	A/A	G/A	G/G	CT	R374	R374	1	53	0			0	0	51-60	T2N1M0 3B期	3	鳞癌	鳞癌	11	1	R374	R374	CT
1	R378	T/T	G/G	G/A	CT/CT	T/G	A/G	G/A	G/G	CT	R378	R378	1	64	1	40	50	100	0	61-70	T1N0M0 2A期	2	鳞癌	鳞癌			R378	R378	CT
1	R391	T/T	G/G	G/A	CT/CT	T/G	A/A	G/A	G/G	CT	R391	R391	1	60	1	20	30	30	0	51-60	T2N0M0 2A期	2	鳞癌	鳞癌			R391	R391	CT
1	R393	T/T	G/G	A/A	CT/CT	G/G	A/G	A/A	G/A	CC	R393	R393	1	64	1	5	30	7.5	0	61-70	T3N1M0 2期	2	腺癌	周围型肺癌			R393	R393	CC
1	R418	T/T	G/A	A/A	CT/CT	G/G	A/G	A/A	G/A	CC	R418	R418	1	84	0			0	1	81-90	4期	4	腺癌	腺癌	2	1	R418	R418	CC
1	R425	T/T	G/G	G/A	CT/CT	T/G	A/G	A/A	G/A	CT	R425	R425	1	66	1	60	50	150	1	61-70	T4N2M1	4	鳞癌	IV期	4	1	R425	R425	CT
1	R431	T/T	G/G	G/A	CT/CT	T/G	A/A	G/A	G/G	CT	R431	R431	1	55	0			0	1	51-60	T2N2MO3a期	3	腺癌	腺癌			R431	R431	CT
1	R437	T/T	G/A	G/A	CT/C	T/T	G/G	A/A	A/A	CT	R437	R437	1	47	1	20	20	20	0	41-50	T2N2M1	4	腺癌	中央型肺癌			R437	R437	CT
1	R442	T/T	G/A	A/A	CT/C	T/G	A/A	A/A	G/G	TT	R442	R442	1	58	1	5	10	2.5	1	51-60	T2N2M0	2	鳞癌	鳞癌			R442	R442	TT
1	R449	T/T	G/G	A/A	CT/CT	G/G	A/G	G/A	G/A	TT	R449	R449	2	57	0			0	1	51-60	T1N1M02期	2	腺癌	腺癌	23	1	R449	R449	TT
1	R491	T/T	G/G	G/A	CT/CT	T/G	A/A	G/G	G/G	TT	R491	R491	1	42	1	20	20	20	0	41-50	T2N0M02a期	2	腺癌	低分化腺癌	2	1	R491	R491	TT
1	R495	T/A	G/A	G/A	CT/C	T/G	A/A	A/A	G/G	CT	R495	R495	1	51	1	5	13	3.25	1	51-60	T2N1M02b期	2	腺癌	腺癌	2	1	R495	R495	CT
1	R512	T/T	G/G	A/A	CT/CT	G/G	A/G	A/A	G/G	CT	R512	R512	1	43	1	20	30	30	1	41-50	T4N3M14期	4	腺癌	腺癌	3	1	R512	R512	CT
1	R530	T/T	G/A	G/A	CT/C	T/T	A/A	G/A	G/G	TT	R530	R530	1	63	0			0	0	61-70	TxN2M1	4	腺癌	腺癌	11	1	R530	R530	TT
1	R579	T/T	G/A	A/A	CT/C	T/G	A/A	A/A	G/G	CT	R579	R579	1	56	1	40	30	60	1	51-60	T2N0M01b期	1	鳞癌	鳞癌	9	1	R579	R579	CT
1	R580	T/T	G/A	G/A	CT/C	T/T	A/G	G/A	G/A	CT	R580	R580	2	44	0			0	1	41-50	T4N3M1	4	鳞癌	鳞癌	6	1	R580	R580	CT
1	R597	T/T	G/G	G/A	CT/CT	T/G	A/A	G/A	G/G	CT	R597	R597	1	62	1	20	40	40	1	61-70	T1N0M14期	4	鳞癌	鳞癌	2	1	R597	R597	CT
1	R599	T/T	G/G	G/A	CT/CT	T/G	A/A	G/A	G/G	CT	R599	R599	2	57	1	20	20	20	0	51-60	T2N3M14期	4	腺癌	腺癌	4	1	R599	R599	CT
1	R618	T/T	G/A	G/A	CT/C	T/T	A/G	G/A	G/A	CT	R618	R618	1	69	1	15	40	30	1	61-70	T2N2M03a期	3	鳞癌	鳞癌	4	1	R618	R618	CT
1	R640	T/T	G/G	A/A	CT/CT	G/G	A/A	G/G	G/G	CT	R640	R640	2	58	0			0	1	51-60	T2N3M1	4	鳞癌	鳞癌	2	1	R640	R640	CT
1	R644	T/T	G/A	A/A	CT/C	T/G	A/A	G/A	G/G	CT	R644	R644	1	60	1	10	30	15	0	51-60	T1N1M02期	2	鳞癌	鳞癌	52	1	R644	R644	CT
1	R645	T/T	G/A	A/A	CT/C	T/G	G/G	A/A	G/A	CT	R645	R645	2	60	0			0	1	51-60	T2N2M04期	4	腺癌	腺癌			R645	R645	CT
1	R664	T/T	G/G	A/A	CT/CT	G/G	A/A	G/A	G/G	TT	R664	R664	2	70	0			0	0	61-70	3期	3	腺癌	腺癌	5	1	R664	R664	TT
1	R698	T/T	G/G	A/A	CT/CT	G/G	A/A	A/A	G/G	CT	R698	R698	1	69	1	20	40	40	0	61-70	T2N0M0	1	腺癌	低分化腺癌			R698	R698	CT
1	R701	T/T	G/G	G/A	CT/CT	T/G	A/A	G/A	G/G	TT	R701	R701	1	59	1	20	30	30	1	51-60	T4N3M03b期	3	腺鳞癌	腺鳞癌			R701	R701	TT
1	R705	T/T	G/G	G/A	CT/CT	T/G	A/A	G/A	G/G	CT	R705	R705	1	75	0			0	1	71-80	T2N0M01期	1	腺癌	腺癌			R705	R705	CT
1	R714	T/T	G/G	G/A	CT/CT	T/G	A/A	A/A	G/G	CT	R714	R714	1	38	1	20	20	20	0	31-40	T1N1M14期	4	鳞癌	鳞癌			R714	R714	CT
1	R724	T/T	G/G	G/A	CT/CT	T/G	A/A	G/A	G/G	CT	R724	R724	1	76	0			0	0	71-80	T4N2M14期	4	腺癌	腺癌			R724	R724	CT
1	R730	T/A	A/A	G/A	CT/C	T/G	A/A	G/G	G/G	TT	R730	R730	1	53	1	40	30	60	0	51-60	T2N2M03期	3	鳞癌	低分化鳞癌			R730	R730	TT
1	R733	T/T	G/G	A/A	CT/CT	G/G	A/G	A/A	G/A	CT	R733	R733	1	53	1	40	20	40	0	51-60	4期	4	腺癌	腺癌	4	1	R733	R733	CT
1	R734	T/T	G/G	A/A	CT/CT	G/G	A/G	A/A	G/A	CT	R734	R734	1	61	1	20	30	30	1	61-70	T2N0M14期	4	鳞癌	鳞癌	4	1	R734	R734	CT
1	R737	T/T	G/G	A/A	CT/CT	G/G	A/A	G/A	G/G	TT	R737	R737	2	53	0			0	0	51-60			腺鳞癌	腺磷癌			R737	R737	TT
1	R740	T/T	G/G	G/A	CT/CT	T/G	A/G	A/A	G/A	TT	R740	R740	2	53	0			0	0	51-60	T2N3M14期	4	鳞癌	鳞癌			R740	R740	TT
1	R749	T/T	G/A	G/A	CT/C	T/T	A/A	G/A	G/G	TT	R749	R749	1	63	0			0	0	61-70	TxN2M1	4	腺癌	腺癌	35	1	R749	R749	TT
1	R753	T/T	G/A	G/A	CT/C	T/T	A/A	G/A	G/G	TT	R753	R753	1	73	0			0	0	71-80	T3N0M02期	2	鳞癌	鳞癌	21	1	R753	R753	TT
1	R754	T/T	G/G	A/A	CT/CT	G/G	A/A	G/A	G/G	CT	R754	R754	1	73	1	20	30	30	0	71-80	4期	4	腺癌	肺癌	35	1	R754	R754	CT
1	R774	T/T	G/G	G/A	CT/CT	T/G	A/G	G/A	G/A	TT	R774	R774	1	53	0			0	0	51-60	T2N3MO	3	腺癌	中低分化腺癌	2	1	R774	R774	TT
1	R781	T/T	G/G	A/A	CT/CT	G/G	A/G	A/A	G/A	CT	R781	R781	2	71	0			0	0	71-80	3期	3	腺癌	腺癌	4	1	R781	R781	CT
1	R789	T/T	G/G	A/A	CT/CT	G/G	A/G	A/A	G/A	CT	R789	R789	1	48	0			0	1	41-50	T2N2M14期	4	腺癌	腺癌			R789	R789	CT
1	R791	T/T	G/G	G/A	CT/CT	T/G	A/G	G/G	G/A	CT	R791	R791	1	51	1	20	30	30	0	51-60	T4N3M03期	3	鳞癌	肺癌	3	1	R791	R791	CT
1	R793	T/T	G/G	G/A	CT/CT	T/G	A/A	A/A	G/G	TT	R793	R793	1	64	1	20	40	40	0	61-70	T2N0M01期	1	腺癌	腺癌	7	1	R793	R793	TT
1	R800	T/T	G/G	A/A	CT/CT	G/G	A/A	G/G	G/G	CT	R800	R800	1	55	0			0	0	51-60	4期	4	腺癌	腺癌	9	1	R800	R800	CT
1	R805	T/T	G/G	A/A	CT/CT	G/G	A/G	G/A	G/A	TT	R805	R805	1	60	0			0	0	51-60	T2N2M1	4	鳞癌	鳞癌IV期	11	1	R805	R805	TT
1	R835	T/T	G/A	A/A	CT/C	T/G	G/G	A/A	A/A	TT	R835	R835	1	67	0			0	1	61-70	T2N2M03期	3	鳞癌	鳞癌	8	1	R835	R835	TT
1	R843	T/T	G/G	G/A	CT/CT	T/G	A/G	A/A	G/A	TT	R843	R843	1	83	0			0	1	81-90	T2N0M02期	2	鳞癌	肺癌	2	1	R843	R843	TT
1	R851	T/T	G/G	G/A	CT/CT	T/T	G/G	A/A	A/A	TT	R851	R851	1	69	1	10	30	15	0	61-70	T3N3M0	3	腺癌	低分化腺癌	36	1	R851	R851	TT
1	R854	T/T	G/A	A/A	CT/CT	G/G	A/A	A/A	G/G	CT	R854	R854	2	80	0			0	1	71-80	T2N2M1	4	鳞癌	鳞癌IV期	4	1	R854	R854	CT
1	R861	T/T	G/G	G/A	CT/CT	T/G	A/A	G/G	G/G	CT	R861	R861	1	82	0			0	1	81-90	T2N3M0	3	鳞癌	鳞癌	8	1	R861	R861	CT
1	R871	T/T	G/G	A/A	CT/CT	G/G	A/G	G/A	G/A	CT	R871	R871	1	64	0			0	1	61-70	T4N2M14期	4	鳞癌	鳞癌	78	1	R871	R871	CT
1	R874	T/A	G/A	G/A	CT/C	T/G	A/A	G/A	G/G	CC	R874	R874	1	48	1	5	40	10	0	41-50	T4N2M03期	3	腺癌	腺癌	3	1	R874	R874	CC
1	R878	T/T	G/G	G/A	CT/CT	T/G	A/A	G/G	G/G	TT	R878	R878	2	69	0			0	1	61-70	T2N0M02期	2	腺癌	腺癌	47	1	R878	R878	TT
1	R881	T/T	G/G	G/G	CT/CT	T/T	A/G	G/A	G/A	TT	R881	R881	2	59	0			0	1	51-60	IV	4	腺癌	肺癌	3	1	R881	R881	TT
1	R889	T/T	G/A	A/A	CT/C	T/G	A/A	A/A	G/G	CC	R889	R889	1	54	0			0	0	51-60	T3N0M0	3	腺癌		16	1	R889	R889	CC
1	R892	T/T	A/A	A/A	CT/C	T/G	A/A	G/A	G/G	CC	R892	R892	2	59	0			0	0	51-60	TxN3M1	4	腺癌		28	1	R892	R892	CC
1	R893	T/T	G/G	A/A	CT/CT	G/G	A/A	A/A	G/G	CC	R893	R893	2	54	0			0	0	51-60	T2N2M0	2	腺癌		1	1	R893	R893	CC
1	R908	T/T	G/G	A/A	CT/CT	G/G	A/G	A/A	G/G	CC	R908	R908	1	43	1	20	30	30	0	41-50	T4N3M0	3	腺癌				R908	R908	CC
1	R918	T/T	G/A	G/A	CT/C	T/T	A/A	G/A	G/G	TT	R918	R918	1	63	0			0	0	61-70			腺癌	腺癌			R918	R918	TT
1	R919	T/T	G/G	A/A	CT/CT	G/G	A/A	G/A	G/G	CT	R919	R919	2	77	0			0	0	71-80	4期	4	腺鳞癌	腺鳞癌	8	1	R919	R919	CT
1	R932	T/T	G/A	G/A	CT/C	T/T	A/A	G/A	G/G	CT	R932	R932	2	61	0			0	1	61-70	T1N0M01期	1	腺癌	腺癌	3	1	R932	R932	CT
1	R940	T/T	G/G	G/A	CT/CT	T/G	A/A	G/A	G/G	CT	R940	R940	2	66	0			0	1	61-70	T4N2M03期	3	鳞癌	鳞癌	24	1	R940	R940	CT
1	R941	T/T	G/G	G/A	CT/CT	T/G	A/A	G/A	G/G	CT	R941	R941	2	64	1	20	10	10	1	61-70	T2N1M02期	2	腺癌	腺癌	3	1	R941	R941	CT
1	R951	T/T	G/A	A/A	CT/C	T/G	A/A	G/A	G/G	CC	R951	R951	1	58	1	20	30	30	0	51-60	1期	1	腺癌	混合型腺癌			R951	R951	CC
1	R952	T/A	G/A	G/A	CT/C	T/T	A/A	A/A	G/G	TT	R952	R952	1	58	0			0	0	51-60	T4N2M14期	4	腺癌	低分化腺癌			R952	R952	TT
1	R955	T/T	G/G	G/A	CT/CT	T/G	A/A	G/A	G/G	CT	R955	R955	1	57	1	20	20	20	0	51-60	T2N3M04期	4	鳞癌	鳞癌	1	1	R955	R955	CT
1	R985	T/T	G/G	G/G	CT/CT	T/T	A/A	G/A	G/G	TT	R985	R985	2	55	0			0	0	51-60	IV	4	腺癌		7	1	R985	R985	TT
1	R989	T/T	G/G	G/A	CT/CT	T/G	A/G	G/A	G/A	TT	R989	R989	1	70	1	20	50	50	0	61-70	T2N0M01期	1	鳞癌	鳞癌	12	1	R989	R989	TT
1	R990	T/T	G/G	G/A	CT/CT	T/G	A/A	G/A	G/G	CT	R990	R990	1	47	1	80	30	120	0	41-50	T2N1M14期	4	腺癌	低分化腺癌	3	0	R990	R990	CT
1	R997	T/T	G/G	A/A	CT/CT	G/G	A/A	G/A	G/G	TT	R997	R997	1	63	0			0	1	61-70	T3NxM1	4	鳞癌	鳞癌	9	1	R997	R997	TT
1	R1008	T/T	G/A	A/A	CT/C	T/G	A/A	G/A	G/G	CT	R1008	R1008	1	60	1	10	30	15	0	51-60	T1N1M02期	2	鳞癌	鳞癌			R1008	R1008	CT
1	R1012	T/T	G/G	A/A	CT/CT	G/G	A/A	A/A	G/G	CT	R1012	R1012	1	59	0			0	0	51-60	IIIB	3	鳞癌	３Ｂ	3	1	R1012	R1012	CT
1	R1024	T/T	G/G	G/A	CT/CT	T/G	A/G	G/A	G/A	CT	R1024	R1024	1	48	1	20	30	30	0	41-50	T4N1M14期	4	腺癌	腺癌	20	1	R1024	R1024	CT
1	R1028	T/T	G/G	G/A	CT/CT	T/T	A/A	A/A	G/G	TT	R1028	R1028	1	65	1	40	50	100	0	61-70	T1N2M14期	4	鳞癌	鳞癌	2	1	R1028	R1028	TT
1	R1035	T/T	G/G	G/G	CT/CT	T/T	A/G	G/A	G/A	TT	R1035	R1035	1	61	0			0	0	61-70	T4N3M14期	4	鳞癌	鳞癌	20	1	R1035	R1035	TT
1	R1043	T/T	G/G	G/A	CT/CT	T/G	A/A	G/A	G/G	CT	R1043	R1043	1	60	1	20	30	30	0	51-60	T4N3M03期	3	腺鳞癌	腺鳞癌	2	1	R1043	R1043	CT
1	R1044	T/T	G/G	A/A	CT/CT	G/G	A/A	A/A	G/G	CC	R1044	R1044	1	67	1	20	20	20	0	61-70	T1N1M14期	4	鳞癌	鳞癌	1	1	R1044	R1044	CC
1	R1050	T/T	G/G	G/G	CT/CT	T/T	A/A	G/G	G/G	TT	R1050	R1050	1	53	1	10	20	10	0	51-60	T4NxM1	4	腺癌	腺癌	23	1	R1050	R1050	TT
1	R1058	T/T	G/G	A/A	CT/CT	G/G	A/A	G/A	G/G	CC	R1058	R1058	2	42	0			0	0	41-50	T4N3M1	4	腺癌	腺癌	10	1	R1058	R1058	CC
1	R1065	T/T	G/G	A/A	CT/CT	G/G	A/A	A/A	G/G	CC	R1065	R1065	1	69	1	20	40	40	0	61-70			腺癌	低分化腺癌	2	1	R1065	R1065	CC
1	R1070	T/T	G/G	G/A	CT/CT	T/G	A/A	A/A	G/G	CT	R1070	R1070	1	67	0			0	0	61-70	T2N2M1	4	腺癌	腺癌	1	1	R1070	R1070	CT
1	R1083	T/A	A/A	G/A	C/C	T/T	A/A	G/G	G/G	CC	R1083	R1083	1	62	1	20	40	40	1	61-70	T2N0Ｍ０	1	腺癌	腺癌II期	2	1	R1083	R1083	CC
1	R1094	T/T	G/G	A/A	CT/CT	G/G	A/A	A/A	G/G	CC	R1094	R1094	1	55	0			0	0	51-60	T4N2M1	4	腺癌	腺癌IV期	2	1	R1094	R1094	CC
1	R1106	T/T	G/G	G/A	CT/CT	T/G	A/A	G/A	G/G	CT	R1106	R1106	2	66	0			0	0	61-70	T2N2Ｍ１	4	腺癌	腺癌IV期			R1106	R1106	CT
1	R1119	T/T	G/A	G/A	CT/C	T/T	A/A	A/A	G/G	CT	R1119	R1119	1	62	0			0	1	61-70	T2N2Ｍ１	4	腺癌	腺癌IV期	8	1	R1119	R1119	CT
1	R1126	T/T	G/G	G/A	CT/CT	T/G	A/G	G/A	G/A	CC	R1126	R1126	2	57	0			0	1	51-60	T2N1M0	2	腺癌	腺癌2B期	2	1	R1126	R1126	CC
1	R1136	T/T	G/G	A/A	CT/CT	G/G	A/A	G/A	G/G	CC	R1136	R1136	1	71	1	20	30	30	1	71-80			腺癌	肺腺癌	2	1	R1136	R1136	CC
1	R1148	T/T	G/G	G/A	CT/CT	T/G	A/A	G/A	G/G	TT	R1148	R1148	2	66	0			0	1	61-70	T4Ｎ２Ｍ０	3	鳞癌	鳞癌３Ｂ期	4	1	R1148	R1148	TT
1	R1154	T/T	G/G	A/A	CT/CT	G/G	A/G	A/A	G/G	CC	R1154	R1154	1	43	1	20	30	30	1	41-50	Ｔ４Ｎ３Ｍ１	4	腺癌	肺癌			R1154	R1154	CC
1	R1161	T/T	G/A	A/A	CT/C	T/G	A/A	G/G	G/G	CC	R1161	R1161	1	42	0			0	1	41-50	Ｔ２Ｎ０M1	4	鳞癌	鳞癌IV期	3	1	R1161	R1161	CC
1	R1165	T/T	G/G	G/A	CT/CT	T/G	A/G	G/A	G/A	CT	R1165	R1165	1	53	1	20	30	30	0	51-60	T1N2M1	4	鳞癌	鳞癌IV期	4	1	R1165	R1165	CT
1	R1167	T/T	G/G	A/A	CT/CT	G/G	A/A	G/A	G/G	TT	R1167	R1167	1	65	0			0	0	61-70	T1N2M0 2a	2	鳞癌	鳞癌3A期	8	1	R1167	R1167	TT
1	R1173	T/T	G/G	G/A	CT/CT	T/G	A/A	G/A	G/G	CT	R1173	R1173	2	66	0			0	1	61-70	T2N0M0	1	腺癌	腺癌			R1173	R1173	CT
1	R1178	T/T	G/G	A/A	CT/CT	G/G	A/A	G/A	G/G	CC	R1178	R1178	1	42	0			0	1	41-50	T2N3M0	3	鳞癌	鳞癌ＩＩＩ期	34	1	R1178	R1178	CC
1	R1193	T/T	G/G	G/A	CT/CT	T/G	A/G	G/A	G/A	CC	R1193	R1193	2	69	0			0	1	61-70	Ｔ４Ｎ２Ｍ０	3	腺癌	肺癌３Ｂ期	10	1	R1193	R1193	CC
1	R1200	T/T	G/A	A/A	CT/CT	G/G	G/G	A/A	A/A	CC	R1200	R1200	2	66	0			0	1	61-70	IV	4	腺癌	腺癌ＩＶ期	3	1	R1200	R1200	CC
1	R1201	T/T	G/G	A/A	CT/CT	G/G	A/G	A/A	G/A	TT	R1201	R1201	2	76	0			0	1	71-80	T4NxM1	4	腺癌	肺腺癌	14	1	R1201	R1201	TT
1	R1219	T/T	G/G	A/A	CT/CT	G/G	A/A	G/G	G/G	CT	R1219	R1219	1	79	0			0	0	71-80	IV	4	鳞癌	肺癌	5	1	R1219	R1219	CT
1	R1233	T/T	G/G	A/A	CT/CT	G/G	A/A	A/A	G/G	CC	R1233	R1233	1	57	0			0	0	51-60	T2N2M0	2	鳞癌	3A期	4	1	R1233	R1233	CC
1	R1237	T/T	G/G	G/A	CT/CT	T/G	A/G	A/A	G/A	CT	R1237	R1237	1	48	1	20	25	25	1	41-50	T2N2M0	2	鳞癌	鳞癌3A期	2	1	R1237	R1237	CT
1	R1239	T/T	G/G	A/A	CT/CT	G/G	A/A	G/A	G/G	CC	R1239	R1239	1	55	0			0	0	51-60	T2N0M0	1	腺癌	腺癌1B期	3	1	R1239	R1239	CC
1	R1242	T/T	G/G	A/A	CT/CT	G/G	A/A	G/G	G/G	CC	R1242	R1242	2	39	0			0	1	31-40	T1N1M0	2	腺癌	腺癌1期	26	1	R1242	R1242	CC
1	R1247	T/T	G/A	G/A	CT/C	T/T	A/A	G/G	G/G	CT	R1247	R1247	1	54	1	40	30	60	0	51-60	T1N1M0	2	鳞癌	鳞癌1B期	2	1	R1247	R1247	CT
1	R1248	T/T	G/G	G/G	CT/CT	T/T	A/A	G/A	G/G	CC	R1248	R1248	1	56	1	30	40	60	0	51-60	T3N2M0	3	大细胞癌	大细胞癌3A期	3	1	R1248	R1248	CC
1	R1250	T/T	G/G	G/A	CT/CT	T/G	A/G	G/A	G/A	CT	R1250	R1250	1	73	1	60	40	120	0	71-80	T2N3M0	3	鳞癌	鳞癌3B期	2	1	R1250	R1250	CT
1	R1254	T/T	G/G	A/A	CT/CT	G/G	A/A	G/G	G/G	CC	R1254	R1254	1	56	1	20	30	30	0	51-60	T4N2M0	3	鳞癌	鳞癌3B期	3	1	R1254	R1254	CC
1	R1266	T/T	G/G	A/A	CT/CT	G/G	A/A	G/G	G/G	CT	R1266	R1266	1	64	1	20	40	40	1	61-70	T4N2M0	3	腺癌	腺癌	2	1	R1266	R1266	CT
1	R1267	T/T	G/G	A/A	CT/CT	G/G	A/A	G/A	G/G	CC	R1267	R1267	2	72	0			0	1	71-80	T2N1M0	2	腺癌	腺癌IIA期	25	1	R1267	R1267	CC
1	R1268	T/T	G/G	G/A	CT/CT	T/T	A/G	G/A	G/A	CC	R1268	R1268	1	59	1	20	25	25	0	51-60	T4N0M0	3	鳞癌	鳞癌III期	10	1	R1268	R1268	CC
1	R1272	T/T	G/A	A/A	CT/C	T/G	G/G	G/A	A/A	CC	R1272	R1272	1	46	1	10	30	15	0	41-50	T1N0M0	1	腺癌	腺癌I期	2	1	R1272	R1272	CC
1	R1276	T/T	G/A	G/A	CT/C	T/T	A/A	G/G	G/G	CT	R1276	R1276	1	63	0			0	1	61-70	T4N2M1	4	腺癌	腺癌	6	1	R1276	R1276	CT
1	R1282	T/T	G/G	G/A	CT/CT	T/G	A/G	G/A	G/A	CT	R1282	R1282	2	57	0			0	1	51-60	T1N3M1	4	腺癌	腺癌IV期	11	1	R1282	R1282	CT
1	R1289	T/T	G/G	A/A	CT/CT	G/G	A/A	G/G	G/G	CC	R1289	R1289	1	70	1	20	50	50	0	61-70	T2N2M0	2	鳞癌	鳞癌II期	3	1	R1289	R1289	CC
1	R1294	T/T	G/G	A/A	CT/CT	G/G	A/A	G/A	G/G	CC	R1294	R1294	2	62	0			0	1	61-70	T2NxM1	4	鳞癌	鳞癌			R1294	R1294	CC
1	R1296	T/A	G/A	G/A	CT/C	T/T	A/A	G/A	G/G	CT	R1296	R1296	1	71	1	20	40	40	1	71-80	T4NxM1	4	腺癌	腺癌			R1296	R1296	CT
1	R1298	T/T	G/A	A/A	CT/CT	G/G	A/G	A/A	G/G	CC	R1298	R1298	1	61	1	20	30	30	0	61-70	T4N2M0	3	鳞癌	鳞癌			R1298	R1298	CC
1	R1302	T/T	G/G	G/G	CT/CT	T/T	G/G	A/A	A/A	TT	R1302	R1302	2	67	0			0	1	61-70	T4N2M1	4	腺癌	腺癌			R1302	R1302	TT
1	R1303	T/T	G/G	G/A	CT/CT	T/G	A/A	G/A	G/G	CT	R1303	R1303	1	70	1	20	20	20	0	61-70	T4N3M1	4	腺癌	腺癌IV期			R1303	R1303	CT
1	R1309	T/T	G/G	A/A	CT/CT	G/G	A/A	G/A	G/G	CC	R1309	R1309	1	58	1	40	30	60	0	51-60			腺癌	腺癌			R1309	R1309	CC
1	R1310	T/T	G/G	A/A	CT/CT	G/G	A/G	G/A	G/A	CC	R1310	R1310	2	48	0			0	1	41-50	T2N1M0	2	腺癌	腺癌IIB期	4	1	R1310	R1310	CC
1	R1312	T/T	G/G	G/A	CT/CT	T/G	A/A	G/A	G/G	CT	R1312	R1312	1	66	0			0	1	61-70	T2N0M0	1	腺癌	腺癌I期	2	1	R1312	R1312	CT
1	R1315	T/A	G/A	G/A	CT/C	T/G	A/A	A/A	G/G	CC	R1315	R1315	1	68	0			0	1	61-70	T4N2M0	3	腺癌	腺癌IIIB期			R1315	R1315	CC
1	R1318	T/T	G/G	G/A	CT/CT	T/G	A/A	G/A	G/G	CT	R1318	R1318	1	66	1	20	40	40	0	61-70	T2N2M1	4	鳞癌	鳞癌IV期			R1318	R1318	CT
1	R1324	T/T	G/G	G/A	CT/CT	T/G	A/G	A/A	G/A	CT	R1324	R1324	1	56	1	30	40	60	0	51-60	T2N2M0	2	鳞癌	鳞癌IIIA期			R1324	R1324	CT
1	R1345	T/T	G/G	A/A	CT/CT	G/G	A/A	G/G	G/G	CC	R1345	R1345	1	62	1	10	30	15	1	61-70			支气管肺泡癌	肺泡癌	4	1	R1345	R1345	CC
1	R1357	T/T	G/G	A/A	CT/CT	G/G	A/G	A/A	G/A	CC	R1357	R1357	1	59	0			0	0	51-60	T4N3M0	3	腺癌	腺癌IIIB期	2	1	R1357	R1357	CC
1	R1366	T/A	G/A	G/A	CT/C	T/G	A/G	G/A	G/A	CT	R1366	R1366	1	51	1	20	30	30	0	51-60	T4N3M0	3	腺癌	肺癌ＩＩＩＢ期			R1366	R1366	CT
1	R1398	T/T	G/G	G/A	CT/CT	T/G	A/A	G/A	G/G	CT	R1398	R1398	1	62	1	20	40	40	0	61-70	T1N0M0	1	鳞癌	鳞癌IV期	8	1	R1398	R1398	CT
1	R1403	T/T	G/G	G/A	CT/CT	T/G	G/G	A/A	G/A	CT	R1403	R1403	1	53	1	20	20	20	0	51-60	T4N2M1	4	腺癌	腺癌IV期	4	1	R1403	R1403	CT
1	R1425	T/T	G/G	G/A	CT/CT	G/G	G/G	A/A	A/A	CT	R1425	R1425	1	68	1	10	10	5	0	61-70			鳞癌	鳞癌	11	1	R1425	R1425	CT
1	R1434	T/T	G/G	G/G	CT/CT	T/T	A/A	A/A	G/G	TT	R1434	R1434	1	45	1	20	40	40	0	41-50	T4N3M1	4	腺癌	腺癌	4	1	R1434	R1434	TT
1	R1438	T/T	G/G	G/G	CT/CT	T/T	A/G	G/A	G/A	TT	R1438	R1438	1	62	0			0	0	61-70	T4N3M1	4	鳞癌	鳞癌IV期	22	1	R1438	R1438	TT
1	R1439	T/T	G/G	A/A	CT/CT	G/G	A/A	A/A	G/G	CC	R1439	R1439	1	55	1	20	20	20	0	51-60	T1N1M0	2	鳞癌	鳞癌II期	63	1	R1439	R1439	CC
1	R1441	T/T	G/G	G/A	CT/CT	T/G	A/A	G/A	G/G	CT	R1441	R1441	2	66	0			0	1	61-70	Ｔ４Ｎ２Ｍ０	3	鳞癌	鳞癌IIIＢ期	7	1	R1441	R1441	CT
1	R1450	T/T	G/G	G/A	CT/CT	T/T	A/G	A/A	G/A	TT	R1450	R1450	1	73	1	20	30	30	0	71-80	T4N2M0	3	腺癌	周围性肺癌IIIB期			R1450	R1450	TT
1	R1459	T/T	G/G	G/A	CT/CT	T/G	A/A	G/A	G/G	CT	R1459	R1459	1	53	1	80	20	80	0	51-60	T2N1M0	2	鳞癌	鳞癌IIA期			R1459	R1459	CT
1	R1462	T/T	G/G	G/A	CT/CT	T/G	A/A	G/A	G/G	CT	R1462	R1462	1	56	1	20	30	30	0	51-60	T4N2M0	3	鳞癌	鳞癌IIIB期	8	1	R1462	R1462	CT
1	R1464	T/T	G/G	G/A	CT/CT	T/G	A/A	A/A	G/G	CT	R1464	R1464	1	73	0			0	1	71-80	T2N1M1	4	鳞癌	中央型肺癌IV期	27	1	R1464	R1464	CT
1	R1486	T/T	G/G	A/A	CT/CT	G/G	A/G	G/A	G/A	CC	R1486	R1486	1	61	1	10	40	20	1	61-70	IV	4	鳞癌	鳞癌IV期			R1486	R1486	CC
1	R1490	T/T	G/G	A/A	CT/CT	G/G	A/A	G/A	G/G	CT	R1490	R1490	1	73	1	20	50	50	1	71-80	TxNxM1	4	腺癌	肺腺癌	4	1	R1490	R1490	CT
1	R1507	T/T	G/G	G/G	CT/CT	T/T	A/G	G/A	G/G	TT	R1507	R1507	1	48	1	30	20	30	1	41-50	Ｔ２Ｎ２Ｍ１	4	腺癌	腺癌ＩＶ期	7	1	R1507	R1507	TT
1	R1509	T/T	G/G	A/A	CT/CT	G/G	A/A	G/A	G/G	CT	R1509	R1509	1	42	0			0	1	41-50	Ｔ２Ｎ３Ｍ０	3	鳞癌	鳞癌ＩＩＩＢ期	3	1	R1509	R1509	CT
1	R1514	T/T	G/G	A/A	CT/CT	G/G	A/A	A/A	G/G	CT	R1514	R1514	1	51	1	20	30	30	0	51-60	T2N2M0	2	腺癌		3	1	R1514	R1514	CT
1	R1519	T/T	G/A	G/A	CT/CT	T/G	A/A	G/A	G/G	CT	R1519	R1519	1	70	1	20	34	34	1	61-70	T2N2M0	2	腺癌	腺癌IIIA期	5	1	R1519	R1519	CT
1	R1521	T/T	G/G	G/A	CT/CT	T/G	A/A	G/A	G/G	CT	R1521	R1521	2	70	0			0	0	61-70	T2N2M0	2	腺癌	腺癌IIIA期	25	1	R1521	R1521	CT
1	R1524	T/T	G/G	A/A	CT/CT	G/G	A/A	G/A	G/G	CC	R1524	R1524	1	73	1	20	20	20	0	71-80	IIA	2	鳞癌	肺癌IV期	13	1	R1524	R1524	CC
1	R1525	T/T	G/G	G/A	CT/CT	G/G	G/G	A/A	A/A	CT	R1525	R1525	1	68	1	10	10	5	0	61-70			鳞癌	肺鳞癌	12	1	R1525	R1525	CT
1	R1529	T/T	G/G	A/A	CT/CT	G/G	A/A	A/A	G/G	CC	R1529	R1529	1	47	1	30	30	45	0	41-50	T3N2M1	4	腺癌	肺癌	19	1	R1529	R1529	CC
1	R1538	T/T	G/G	G/A	CT/CT	T/T	G/G	G/A	G/A	TT	R1538	R1538	1	60	0			0	0	51-60	T4N2M0	3	腺癌	肺腺癌IIIB	16	1	R1538	R1538	TT
1	R1540	T/T	G/A	G/A	CT/C	T/T	A/G	G/A	G/A	CT	R1540	R1540	1	64	0			0	0	61-70	T4N2M1	4	鳞癌	鳞癌IV期	55	1	R1540	R1540	CT
1	R1544	T/T	G/G	A/A	CT/CT	G/G	A/G	G/A	G/A	CT	R1544	R1544	1	60	1	20	40	40	0	51-60			鳞癌	鳞癌IV期	15	1	R1544	R1544	CT
1	R1555	T/T	G/G	G/A	CT/CT	T/G	A/A	G/A	G/G	CT	R1555	R1555	1	70	1	20	20	20	0	61-70	T4N3M1	4	腺癌	腺癌IV期			R1555	R1555	CT
1	R1556	T/T	G/A	A/A	CT/C	T/G	A/A	G/A	G/G	CT	R1556	R1556	1	71	0			0	0	71-80			腺癌	肺腺癌			R1556	R1556	CT
1	R1563	T/T	G/G	A/A	CT/CT	G/G	A/A	G/G	G/G	CT	R1563	R1563	2	35	0			0	1	31-40	IV	4	腺癌	肺癌	4	1	R1563	R1563	CT
1	R1572	T/T	G/A	A/A	CT/C	T/G	A/G	A/A	G/A	CT	R1572	R1572	2	53	0			0	1	51-60	T2N2M0	2	腺癌	腺癌III期			R1572	R1572	CT
1	R1577	T/T	G/G	G/A	CT/CT	T/G	A/G	G/A	G/A	CT	R1577	R1577	1	50	1	40	30	60	0	41-50	T2N2M1	4	腺癌	腺癌IV期	11	1	R1577	R1577	CT
1	R1584	T/T	G/A	A/A	CT/CT	G/G	A/A	G/G	G/G	CT	R1584	R1584	1	71	0			0	1	71-80	T2N0M0	1	鳞癌	鳞癌IIA期			R1584	R1584	CT
1	R1585	T/T	G/G	G/A	CT/CT	T/G	A/A	G/G	G/G	CT	R1585	R1585	2	57	0			0	1	51-60	T2N1M1	4	腺癌	腺癌IV期			R1585	R1585	CT
1	R1587	T/T	G/G	A/A	CT/CT	G/G	A/G	A/A	G/A	CT	R1587	R1587	1	47	1	20	20	20	0	41-50	T4N3M0	3	鳞癌	鳞癌IV期			R1587	R1587	CT
1	R1588	T/T	G/G	A/A	CT/CT	G/G	A/A	G/G	G/G	CT	R1588	R1588	2	61	0			0	1	61-70	T2N0M0	1	鳞癌	鳞癌IV期			R1588	R1588	CT
1	R1617	T/T	G/G	A/A	CT/CT	G/G	A/A	G/G	G/G	CT	R1617	R1617	1	55	0			0	0	51-60	TxNxM1	4	腺癌	肺腺癌IV期	19	1	R1617	R1617	CT
1	R1623	T/T	G/A	A/A	CT/CT	G/G	A/G	A/A	G/A	CT	R1623	R1623	1	55	1	4	30	6	0	51-60			鳞癌	鳞癌	4	1	R1623	R1623	CT
1	R1625	T/T	G/G	G/A	CT/CT	T/G	A/A	G/A	G/G	CT	R1625	R1625	1	56	1	20	30	30	1	51-60	T4N2M1	4	腺癌	腺癌IV期	7	1	R1625	R1625	CT
1	R1628	T/T	G/G	A/A	CT/CT	G/G	A/A	G/A	G/G	CT	R1628	R1628	2	60	0			0	1	51-60	T2N1M1	4	腺癌	腺癌IV期			R1628	R1628	CT
1	R1636	T/T	G/G	G/A	CT/CT	T/T	A/G	A/A	G/A	TT	R1636	R1636	1	73	0			0	1	71-80	T4N2M0	3	腺癌	腺癌ＩＩＩＢ			R1636	R1636	TT
1	R1639	T/T	G/A	A/A	CT/C	T/G	A/A	G/A	G/G	CT	R1639	R1639	1	64	0			0	1	61-70	T4N2M1	4	鳞癌	鳞癌IV期	9	1	R1639	R1639	CT
1	R1641	T/T	G/G	A/A	CT/CT	G/G	A/A	G/A	G/G	CT	R1641	R1641	2	53	0			0	1	51-60			鳞癌	鳞癌			R1641	R1641	CT
1	R1644	T/T	G/G	G/A	CT/CT	T/G	A/A	G/A	G/G	TT	R1644	R1644	1	53	1	80	20	80	0	51-60	T2N1M0	2	鳞癌	鳞癌IIA期			R1644	R1644	TT
1	R1653	T/T	G/G	A/A	CT/CT	G/G	A/A	G/A	G/G	CT	R1653	R1653	1	64	0			0	1	61-70	T3N2M1	4	腺癌	腺癌IV期	19	1	R1653	R1653	CT
1	R1667	T/T	G/G	G/A	CT/CT	T/G	A/A	G/A	G/G	TT	R1667	R1667	2	66	0			0	1	61-70			腺癌	腺癌	7	1	R1667	R1667	TT
1	R1681	T/T	G/G	G/A	CT/CT	T/G	A/A	G/G	G/G	CT	R1681	R1681	2	65	1	80	20	80	0	61-70	T1N1M0	2	鳞癌	腺鳞癌II期			R1681	R1681	CT
1	R1683	T/A	G/A	G/A	CT/C	T/T	A/G	A/A	G/A	CT	R1683	R1683	2	49	0			0	1	41-50	T2N2M0	2	腺癌	腺癌			R1683	R1683	CT
1	R1691	T/T	G/G	A/A	CT/CT	G/G	A/A	G/G	G/G	CT	R1691	R1691	2	57	0			0	1	51-60	IV	4	鳞癌	肺癌IV q期			R1691	R1691	CT
1	R1711	T/T	G/G	G/A	CT/CT	T/T	A/A	G/A	G/A	CT	R1711	R1711	2	76	1	8	58	23.2	1	71-80	T2N2M1	4	鳞癌	鳞癌IV			R1711	R1711	CT
1	R1722	T/T	G/G	A/A	CT/CT	G/G	A/G	G/G	G/A	CT	R1722	R1722	2	39	0			0	0	31-40	T4N2M0	3	鳞癌	鳞癌III期	26	1	R1722	R1722	CT
1	R1728	T/T	G/G	A/A	CT/CT	G/G	A/G	G/A	G/A	CT	R1728	R1728	2	72	0			0	0	71-80	T2N3M0	3	鳞癌	鳞癌III期	88	1	R1728	R1728	CT
1	R1746	T/T	G/G	A/A	CT/CT	G/G	A/A	G/A	G/G	TT	R1746	R1746	2	49	0			0	1	41-50	T3N0M0	3	腺癌	腺癌II期			R1746	R1746	TT
1	R1752	T/T	G/G	A/A	CT/CT	G/G	A/G	G/G	G/A	TT	R1752	R1752	1	84	1	20	60	60	0	81-90	T3N2M1	4	鳞癌	鳞癌IV期			R1752	R1752	TT
1	R1754	T/T	G/G	G/A	CT/CT	T/G	A/A	G/A	G/G	CT	R1754	R1754	2	76	1	8	58	23.2	1	71-80	T2N2M1	4	鳞癌	鳞癌IV期	5	1	R1754	R1754	CT
1	R1755	T/T	G/A	G/A	CT/C	T/T	A/A	G/A	G/G	CT	R1755	R1755	2	48	0			0	1	41-50	T2N1M0	2	腺癌	腺癌IIB期	6	1	R1755	R1755	CT
1	R1763	T/T	G/G	G/A	CT/CT	T/G	G/G	A/A	G/A	CT	R1763	R1763	1	67	1	10	30	15	1	61-70	T2N3M0	3	鳞癌	鳞癌IIIB期	4	1	R1763	R1763	CT
1	R1764	T/T	G/A	G/A	CT/C	T/T	A/A	G/G	G/G	CT	R1764	R1764	1	54	0			0	1	51-60	T2N2M0	2	鳞癌	鳞癌IIIA期	3	1	R1764	R1764	CT
1	R1788	T/T	G/G	A/A	CT/CT	G/G	A/A	G/A	G/G	CT	R1788	R1788	2	54	0			0	1	51-60	T2N1M1	4	腺癌	腺癌IV期	3	1	R1788	R1788	CT
1	R1809	T/T	G/G	A/A	CT/CT	T/G	A/G	A/A	G/G	TT	R1809	R1809	1	31	1	3	3	0.45	1	31-40	T3N0M0	3	腺癌	腺癌IIB期	3	1	R1809	R1809	TT
1	R1834	T/T	G/G	G/A	CT/CT	T/G	A/A	G/A	G/G	CC	R1834	R1834	1	62	1	20	41	41	0	61-70	T2N0M0	1	鳞癌	鳞癌IB期	3	1	R1834	R1834	CC
1	R1840	T/T	G/A	A/A	CT/CT	G/G	A/A	G/G	G/G	CT	R1840	R1840	2	55	0			0	1	51-60	TxNxM1	4	腺癌	腺癌IV期			R1840	R1840	CT
1	R1844	T/T	G/G	A/A	CT/CT	G/G	A/G	G/A	G/A	CT	R1844	R1844	1	58	0			0	1	51-60	IV	4	腺癌	腺癌			R1844	R1844	CT
1	R1845	T/T	G/G	G/A	CT/CT	T/G	A/A	G/A	G/G	TT	R1845	R1845	1	44	1	20	30	30	1	41-50	T4N3M1	4	腺癌	腺癌IV期	10	1	R1845	R1845	TT
1	R1846	T/T	G/A	A/A	CT/C	T/G	A/A	G/A	G/G	TT	R1846	R1846	1	62	0			0	1	61-70	T4N2M1	4	腺癌	腺癌IV期	32	1	R1846	R1846	TT
1	R1847	T/T	G/G	G/A	CT/CT	T/G	A/A	G/A	G/G	CT	R1847	R1847	2	63	1	10	40	20	1	61-70	T2N2M0	2	腺癌	腺癌IIIA期	5	1	R1847	R1847	CT
1	R1851	T/T	G/G	A/A	CT/CT	G/G	A/G	A/A	G/A	CT	R1851	R1851	2	45	0			0	1	41-50	TxNxM1	4	腺癌	肺腺癌	2	1	R1851	R1851	CT
1	R1852	T/T	G/G	G/A	CT/CT	T/G	A/A	G/A	G/G	CT	R1852	R1852	1	63	1	20	40	40	1	61-70	T2N0M0	1	腺癌	腺癌I期	17	1	R1852	R1852	CT
1	R1858	T/T	G/G	A/A	CT/CT	G/G	A/G	A/A	G/A	CT	R1858	R1858	2	52	0			0	1	51-60	TxN2M1	4	腺癌	腺癌	28	1	R1858	R1858	CT
1	R1881	T/T	G/G	G/A	CT/CT	T/T	A/A	G/A	G/G	TT	R1881	R1881	1	44	0			0	1	41-50	IV	4	腺癌	肺癌骨转	7	1	R1881	R1881	TT
1	R1887	T/T	G/G	A/A	CT/CT	G/G	A/A	G/A	G/G	CC	R1887	R1887	1	60	1	20	40	40	0	51-60	T2N0M0	1	鳞癌	鳞癌I期			R1887	R1887	CC
1	R1888	T/T	G/G	G/A	CT/CT	T/G	A/G	G/A	G/G	CC	R1888	R1888	1	42	0			0	1	41-50	T2N3M1	4	鳞癌	鳞癌IV期	30	1	R1888	R1888	CC
1	R1891	T/T	G/G	G/A	CT/CT	T/T	A/A	G/G	G/G	TT	R1891	R1891	1	64	0			0	0	61-70	T2N2M1	4	鳞癌	鳞癌IV期	13	1	R1891	R1891	TT
1	R1898	T/T	G/G	A/A	CT/CT	G/G	A/A	G/G	G/G	CT	R1898	R1898	2	41	0			0	1	41-50	T2N3M1	4	腺癌	腺癌IV期			R1898	R1898	CT
1	R1899	T/T	G/G	G/G	CT/CT	T/T	A/A	G/A	G/G	TT	R1899	R1899	2	56	0			0	1	51-60	T2N3M0	3	腺癌	腺癌IV期	19	1	R1899	R1899	TT
1	R1920	T/T	G/G	A/A	CT/CT	G/G	A/A	G/A	G/G	CT	R1920	R1920	1	58	1	20	20	20	0	51-60	T4N2M0	3	鳞癌	鳞癌	7	1	R1920	R1920	CT
1	R1945	T/T	G/G	A/A	CT/CT	G/G	A/A	G/A	G/G	CT	R1945	R1945	1	56	1	20	30	30	0	51-60	T2N2M1	4	鳞癌	鳞癌	30	1	R1945	R1945	CT
1	R1956	T/T	G/G	G/A	CT/CT	T/G	A/A	G/G	G/G	TT	R1956	R1956	1	52	1	30	30	45	1	51-60	TXNXM1	4	腺癌	腺癌	6	1	R1956	R1956	TT
1	R1959	T/T	G/G	G/G	CT/CT	T/T	A/A	G/A	G/G	TT	R1959	R1959	1	59	1	20	40	40	1	51-60	T3N0M1	4	鳞癌	鳞癌	4	1	R1959	R1959	TT
1	R1962	T/T	G/G	G/A	CT/CT	T/T	A/G	A/A	G/A	CT	R1962	R1962	2	39	0			0	0	31-40	TXNXM1	4	大细胞神经内分泌癌	大细胞神经内分泌癌	5	1	R1962	R1962	CT
1	R2006	T/T	G/G	G/G	CT/CT	T/T	A/G	G/A	G/A	TT	R2006	R2006	2	53	0			0	0	51-60	TXNXM1	4	腺癌	腺癌	14	1	R2006	R2006	TT
1	R2019	T/T	G/A	G/A	CT/C	T/T	A/A	G/A	G/G	TT	R2019	R2019	1	56	0			0	0	51-60	TXNXM1	4	腺癌	腺癌	50	1	R2019	R2019	TT
1	R2038	T/T	G/G	G/G	CT/CT	T/T	A/A	G/G	G/G	TT	R2038	R2038	1	48	1	30	30	45	1	41-50	-		腺癌	腺癌	14	1	R2038	R2038	TT
1	R2106	T/T	G/G	G/A	CT/CT	T/G	A/G	G/A	G/A	CT	R2106	R2106	1	60	1	20	40	40	0	51-60	T1N1M0	2	腺癌	腺癌	3	1	R2106	R2106	CT
1	R2108	T/A	G/A	G/A	CT/C	T/T	G/G	A/A	A/A	TT	R2108	R2108	2	76	0			0	0	71-80	TXNXM1	4	鳞癌	鳞癌	10	1	R2108	R2108	TT
1	R2109	T/T	G/G	A/A	CT/CT	G/G	A/G	A/A	G/A	CT	R2109	R2109	1	62	0			0	0	61-70	T2N3M1	4	腺癌	腺癌			R2109	R2109	CT
1	R2154	T/T	G/G	G/A	CT/CT	T/G	A/G	G/A	G/A	CC	R2154	R2154	2	56	0			0	0	51-60	T2N2M1	4	腺癌	腺癌	21	1	R2154	R2154	CC
1	R2174	T/T	G/G	G/G	CT/CT	T/T	A/A	G/A	G/G	CC	R2174	R2174	2	44	0			0	0	41-50	T1N0M1	4	腺癌	腺癌			R2174	R2174	CC
1	R2178	T/T	G/G	G/A	CT/CT	T/G	A/G	G/A	G/A	TT	R2178	R2178	2	64	0			0	0	61-70	T2N0M1	4	腺癌	0病理			R2178	R2178	TT
1	R2194	T/T	G/G	G/G	CT/CT	T/T	A/G	A/A	G/A	TT	R2194	R2194	1	77	1	20	25	25	1	71-80	T4N2M1	4	腺癌	腺癌			R2194	R2194	TT
1	R2198	T/T	G/A	G/A	CT/CT	T/G	A/G	A/A	G/A	TT	R2198	R2198	1	58	0			0	0	51-60	T4N2M1	4	腺癌	腺癌	8	1	R2198	R2198	TT
1	R2206	T/T	G/G	A/A	CT/CT	G/G	A/A	G/G	G/G	CT	R2206	R2206	2	51	0			0	0	51-60	TxN2M1	4	腺癌	0病理			R2206	R2206	CT
1	R2229	T/T	G/G	G/A	CT/CT	T/G	A/G	A/A	G/A	CC	R2229	R2229	1	63	0			0	0	61-70	T2N2M0	2	腺癌	腺癌	13	1	R2229	R2229	CC
0	k4	T/T	G/G	G/G	CT/CT	T/T	A/G	A/A	G/A	CC	k4	k4	2	33	0			0	0	31-40
0	k6	T/T	G/G	G/A	CT/CT	T/G	A/G	G/A	G/A	CC	k6	k6	1	31	0	0		0	0	31-40
0	k11	T/T	G/G	G/A	CT/CT	T/G	A/A	G/A	G/G	TT	k11	k11	1	36	1	5	5	1.25	0	31-40
0	k12	T/T	G/G	G/A	CT/CT	T/G	A/G	G/A	G/A	TT	k12	k12	2	31	0	0		0	0	31-40
0	k22	T/T	G/G	A/A	CT/CT	G/G	A/A	A/A	G/G	TT	k22	k22	2	33	0	0		0	0	31-40
0	k23	T/A	G/A	G/A	CT/C	T/T	A/A	G/A	G/G	CC	k23	k23	1	37	0	0		0	0	31-40
0	k32	T/T	G/G	G/A	CT/CT	T/G	A/A	G/G	G/G	TT	k32	k32	2	38	0	0		0	0	31-40
0	k40	T/A	G/A	G/A	CT/C	T/G	A/A	G/G	G/G	CT	k40	k40	2	35	0	0		0	0	31-40
0	k45	T/T	G/G	G/A	CT/CT	T/G	A/A	G/A	G/G	CC	k45	k45	2	31	0	0		0	0	31-40
0	k60	T/T	G/G	G/A	CT/CT	T/G	A/A	A/A	G/G	CC	k60	k60	2	32	0	0		0	0	31-40
0	k64	T/T	G/A	G/A	CT/C	T/T	G/G	A/A	A/A	CC	k64	k64	2	35	0	0		0	0	31-40
0	k75	T/T	A/A	A/A	CT/C	T/G	A/A	G/G	G/G	CC	k75	k75	2	48	0	0		0	0	41-50
0	k86	T/T	G/G	A/A	CT/CT	G/G	A/A	G/A	G/G	CC	k86	k86	2	33	0	0		0	0	31-40
0	k94	T/T	G/G	G/A	CT/CT	T/T	A/A	G/A	G/G	CT	k94	k94	2	50	0	0		0	0	41-50
0	k97	T/T	G/G	A/A	CT/CT	G/G	A/A	G/A	G/G	CC	k97	k97	2	34	0	0		0	0	31-40
0	k98	T/T	G/G	G/A	CT/CT	T/G	A/A	G/A	G/G	CC	k98	k98	1	45	1	20	10	10	0	41-50
0	k104	T/A	G/A	G/A	CT/C	T/G	A/A	A/A	G/G	CC	k104	k104	2	32	0	0		0	0	31-40
0	k110	T/T	G/G	G/A	CT/CT	T/G	A/A	A/A	G/G	CC	k110	k110	1	49	1	20	20	20	0	41-50
0	k111	T/T	G/G	G/G	CT/CT	T/T	A/A	G/A	G/G	CT	k111	k111	1	41	1	20	10	10	0	41-50
0	k124	T/T	G/G	G/G	CT/CT	T/T	A/A	G/A	G/G	CC	k124	k124	1	41	1	20	10	10	0	41-50
0	k125	T/T	G/G	G/A	CT/CT	T/G	A/G	G/A	G/A	CC	k125	k125	1	45	1	10	10	5	0	41-50
0	k128	T/T	G/G	A/A	CT/CT	G/G	A/A	G/A	G/G	CT	k128	k128	2	37	0	0		0	0	31-40
0	k130	T/T	G/G	A/A	CT/CT	G/G	A/A	G/A	G/G	CT	k130	k130	1	63	1	20	30	30	0	61-70
0	k133	T/T	G/G	G/A	CT/CT	T/G	A/G	G/A	G/A	CT	k133	k133	1	49	0	0		0	0	41-50
0	k299	T/T	G/G	A/A	CT/CT	G/G	A/A	G/G	G/G	CT	k299	k299	2	31	0	0		0	0	31-40
0	k301	T/T	G/G	A/A	CT/CT	G/G	A/A	G/G	G/G	CC	k301	k301	2	32	0	0		0	0	31-40
0	k305	T/T	G/A	A/A	CT/CT	G/G	A/G	A/A	G/A	CT	k305	k305	2	50	0	0		0	0	41-50
0	k308	T/A	G/A	G/A	CT/C	T/G	A/G	A/A	G/G	CT	k308	k308	1	50	0	0		0	0	41-50
0	k309	T/T	G/A	G/A	CT/C	T/T	A/A	G/A	G/G	CC	k309	k309	2	37	0	0		0	0	31-40
0	k310	T/T	G/G	G/G	CT/CT	T/T	A/G	A/A	G/A	CC	k310	k310	2	49	0	0		0	0	41-50
0	k314	T/T	G/G	G/A	CT/CT	T/G	A/A	A/A	G/G	CC	k314	k314	1	60	0	0		0	1	51-60
0	k315	T/T	G/G	A/A	CT/CT	G/G	A/G	G/A	G/A	CC	k315	k315	1	60	0	0		0	0	51-60
0	k317	T/T	G/G	A/A	CT/CT	G/G	A/G	A/A	G/A	CT	k317	k317	1	60	1	15	40	30	0	51-60
0	k321	T/T	G/G	A/A	CT/CT	G/G	A/A	G/A	G/G	CT	k321	k321	1	70	0	0		0	1	61-70
0	k329	T/T	G/G	G/A	CT/CT	T/G	A/G	A/A	G/A	TT	k329	k329	1	49	1	30	30	45	1	41-50
0	k337	T/T	G/G	G/G	CT/CT	T/T	A/A	G/A	G/G	CT	k337	k337	1	45	0	0		0	1	41-50
0	k338	T/T	G/G	A/A	CT/CT	G/G	A/A	G/A	G/G	CC	k338	k338	1	55	1	40	30	60	1	51-60
0	k341	T/T	G/G	G/A	CT/CT	T/G	A/G	G/A	G/A	CC	k341	k341	2	41	0	0		0	0	41-50
0	k351	T/T	G/A	A/A	CT/C	T/G	A/G	G/A	G/A	CC	k351	k351	1	48	0	0		0	1	41-50
0	k353	T/T	G/G	A/A	CT/CT	T/G	A/A	G/A	G/G	CC	k353	k353	1	42	0	0		0	1	41-50
0	k354	T/T	G/G	G/G	CT/CT	T/T	A/A	G/A	G/G	CC	k354	k354	2	46	0	0		0	0	41-50
0	k355	T/T	G/G	A/A	CT/CT	G/G	G/G	A/A	A/A	TT	k355	k355	1	48	0	0		0	1	41-50
0	k359	T/T	G/G	G/G	CT/CT	T/T	A/A	A/A	G/G	CC	k359	k359	2	40	0	0		0	0	31-40
0	k362	T/T	G/G	G/A	CT/CT	T/G	A/G	A/A	G/A	CC	k362	k362	1	45	0	0		0	1	41-50
0	k363	T/T	G/G	A/A	CT/CT	G/G	A/A	A/A	G/G	CC	k363	k363	1	54	0	0		0	0	51-60
0	k367	T/T	G/A	A/A	CT/C	T/G	A/G	G/A	G/A	CT	k367	k367	1	59	1	40	40	80	1	51-60
0	k368	T/T	G/G	G/A	CT/CT	T/G	G/G	A/A	A/A	CC	k368	k368	1	55	1	20	30	30	1	51-60
0	k369	T/T	G/G	A/A	CT/CT	G/G	A/A	G/A	G/G	CT	k369	k369	1	48	1	20	30	30	1	41-50
0	k370	T/T	G/G	G/A	CT/CT	T/G	A/G	A/A	G/A	CT	k370	k370	1	41	0	0		0	1	41-50
0	k372	T/T	G/G	A/A	CT/CT	G/G	A/A	G/A	G/G	CC	k372	k372	1	58	0	0		0	0	51-60
0	k373	T/T	G/G	A/A	CT/CT	G/G	A/A	G/A	G/G	TT	k373	k373	1	55	0	0		0	1	51-60
0	k374	T/T	G/G	A/A	CT/CT	G/G	A/A	G/A	G/G	CT	k374	k374	1	43	0	0		0	0	41-50
0	k379	T/T	G/G	G/A	CT/CT	T/T	A/A	G/A	G/G	CT	k379	k379	1	60	0	0		0	0	51-60
0	k381	T/T	G/G	G/A	CT/CT	T/T	A/G	A/A	G/A	CT	k381	k381	1	59	1	10	30	15	0	51-60
0	k383	T/T	G/G	G/G	CT/CT	T/T	A/G	A/A	G/G	CC	k383	k383	1	60	0			0	0	51-60
0	k387	T/A	G/A	G/A	CT/C	T/G	A/A	G/A	G/G	CT	k387	k387	1	49	0	0		0	1	41-50
0	k393	T/T	G/G	A/A	CT/CT	G/G	A/A	A/A	G/G	CC	k393	k393	1	55	1	30	30	45	1	51-60
0	k395	T/T	G/G	A/A	CT/CT	G/G	A/A	A/A	G/G	CT	k395	k395	1	44	0	0		0	0	41-50
0	k396	T/A	G/A	G/A	CT/C	T/G	A/A	A/A	G/G	CT	k396	k396	1	62	0	0		0	0	61-70
0	k397	T/T	G/G	A/A	CT/CT	G/G	A/A	G/A	G/G	TT	k397	k397	1	45	0	0		0	0	41-50
0	k398	T/T	G/G	A/A	CT/CT	G/G	A/G	G/A	G/A	CC	k398	k398	1	49	0	0		0	0	41-50
0	k401	T/T	G/G	A/A	CT/CT	G/G	A/G	G/A	G/A	CC	k401	k401	1	53	1	10	25	12.5	1	51-60
0	k402	T/T	G/G	G/A	CT/CT	T/G	A/A	A/A	G/G	CT	k402	k402	1	54	0	0		0	0	51-60
0	k403	T/T	G/G	G/A	CT/CT	T/G	A/A	G/G	G/G	TT	k403	k403	1	57	1	3	3	0.45	0	51-60
0	k404	T/T	G/A	A/A	CT/C	T/G	G/G	A/A	A/A	CC	k404	k404	1	60	1	20	40	40	0	51-60
0	k406	T/T	G/G	A/A	CT/CT	G/G	A/A	A/A	G/G	CT	k406	k406	1	59	1	3	6	0.9	1	51-60
0	k408	T/T	G/A	A/A	CT/CT	G/G	A/G	G/A	G/A	CC	k408	k408	1	55	0	0		0	1	51-60
0	k409	T/A	G/A	G/A	CT/C	T/G	A/A	G/A	G/G	CT	k409	k409	1	56	1	3	10	1.5	1	51-60
0	k417	T/T	G/A	A/A	CT/C	T/G	A/G	A/A	G/A	TT	k417	k417	1	49	1	20	30	30	1	41-50
0	k422	T/T	G/G	G/A	CT/CT	T/G	A/A	A/A	G/G	CC	k422	k422	2	46	0	0		0	0	41-50
0	k425	T/T	G/G	G/A	CT/CT	T/G	A/G	G/A	G/A	CC	k425	k425	2	38	0	0		0	0	31-40
0	k426	T/T	G/A	A/A	CT/CT	G/G	A/A	G/A	G/G	TT	k426	k426	2	53	0	0		0	0	51-60
0	k427	T/T	G/G	G/A	CT/CT	T/G	A/A	G/A	G/G	CT	k427	k427	1	54	1	4	30	6	1	51-60
0	k428	T/T	G/G	G/A	CT/CT	T/G	A/A	G/A	G/G	CT	k428	k428	2	53	0	0		0	0	51-60
0	k429	T/T	G/G	G/A	CT/CT	T/G	A/G	G/A	G/G	CC	k429	k429	1	55	1	10	20	10	0	51-60
0	k430	T/T	G/G	G/A	CT/CT	T/G	A/G	G/A	G/A	CC	k430	k430	2	49	0	0		0	0	41-50
0	k433	T/T	G/G	G/G	CT/CT	T/T	A/A	G/A	G/G	CC	k433	k433	2	46	0	0		0	0	41-50
0	k435	T/T	G/G	G/A	CT/C	T/G	A/A	A/A	G/G	CT	k435	k435	2	51	0	0		0	0	51-60
0	k436	T/T	G/G	A/A	CT/CT	T/G	A/A	G/A	G/G	CC	k436	k436	1	59	1	20	40	40	0	51-60
0	k437	T/T	G/G	A/A	CT/CT	G/G	A/G	A/A	G/G	CC	k437	k437	1	49	1	20	30	30	1	41-50
0	k441	T/T	G/G	A/A	CT/CT	G/G	A/A	A/A	G/G	CC	k441	k441	2	58	0	0		0	0	51-60
0	k442	T/T	G/G	A/A	CT/CT	G/G	A/A	G/A	G/G	CT	k442	k442	2	55	0	0		0	0	51-60
0	k444	T/T	G/A	A/A	CT/C	T/G	A/G	G/A	G/G	TT	k444	k444	1	59	1	20	30	30	0	51-60
0	k446	T/T	G/G	A/A	CT/CT	G/G	A/A	A/A	G/G	CC	k446	k446	1	55	0			0	0	51-60
0	k447	T/T	G/G	G/A	CT/CT	T/G	A/G	A/A	G/A	CC	k447	k447	2	36	0	0		0	0	31-40
0	k454	T/T	G/G	A/A	CT/CT	G/G	A/G	G/A	G/A	CC	k454	k454	1	64	0	0		0	0	61-70
0	k455	T/T	G/A	A/A	CT/CT	G/G	A/A	G/A	G/G	CT	k455	k455	2	44	0	0		0	0	41-50
0	k456	T/T	G/G	G/G	CT/CT	T/T	A/A	A/A	G/G	CT	k456	k456	1	54	1	20	30	30	1	51-60
0	k459	T/T	G/G	A/A	CT/CT	G/G	A/A	G/A	G/G	CT	k459	k459	1	62	1	20	40	40	0	61-70
0	k461	T/T	G/G	G/A	CT/CT	T/G	A/A	A/A	G/G	CT	k461	k461	2	32	0	0		0	0	31-40
0	k500	T/T	G/G	A/A	CT/CT	G/G	A/A	A/A	G/G	CC	k500	k500	1	47	0	0		0	0	41-50
0	k518	T/T	G/G	A/A	CT/CT	T/G	A/A	A/A	G/G	CT	k518	k518	1	48	0			0	0	41-50
0	k658	T/T	G/G	A/A	CT/CT	G/G	A/A	G/G	G/G	CC	k658	k658	1	50	1	9	15	6.75	0	41-50
0	k659	T/T	G/G	A/A	CT/CT	G/G	A/G	G/A	G/A	CC	k659	k659	2	55	0	0		0	0	51-60
0	k660	T/T	G/G	G/A	CT/CT	T/G	A/A	G/A	G/G	CT	k660	k660	1	54	1	20	30	30	1	51-60
0	k661	T/T	G/G	A/A	CT/CT	G/G	A/G	G/A	G/A	CC	k661	k661	1	54	1	20	40	40	1	51-60
0	k665	T/A	G/A	G/A	CT/C	T/T	A/G	A/A	G/G	CT	k665	k665	1	31	1	10	15	7.5	1	31-40
0	k667	T/T	G/G	A/A	CT/CT	G/G	A/A	A/A	G/G	CC	k667	k667	1	34	1	20	20	20	0	31-40
0	k668	T/T	G/G	A/A	CT/CT	G/G	A/A	A/A	G/G	CC	k668	k668	2	48	0	0		0	0	41-50
0	k669	T/T	G/G	G/A	CT/CT	T/G	A/A	G/A	G/G	CT	k669	k669	1	33	1	10	20	10	1	31-40
0	k670	T/T	G/G	G/A	CT/CT	T/G	A/G	G/A	G/A	CT	k670	k670	1	49	1	10	20	10	1	41-50
0	k671	T/T	G/G	G/A	CT/CT	T/G	A/A	G/G	G/G	CT	k671	k671	1	51	0	0		0	0	51-60
0	k673	T/T	G/G	A/A	CT/CT	G/G	A/A	G/A	G/G	CC	k673	k673	2	32	0	0		0	0	31-40
0	k679	T/T	G/G	G/A	CT/CT	T/G	A/G	G/A	G/A	CT	k679	k679	1	39	1	3	20	3	1	31-40
0	k680	T/T	G/G	G/A	CT/CT	T/G	A/G	G/A	G/A	CT	k680	k680	1	33	1	10	3	1.5	1	31-40
0	k681	T/T	G/G	G/G	CT/CT	T/T	A/A	G/G	G/G	TT	k681	k681	1	34	0	0		0	0	31-40
0	K768	T/T	G/G	G/A	CT/CT	T/G	A/A	A/A	G/G	CT	K768	K768	1	32	0			0	0	31-40
0	K774	T/T	G/G	G/A	CT/CT	T/G	A/A	G/A	G/G	CT	K774	K774	1	49	0			0	0	41-50
0	K776	T/T	G/G	G/G	CT/CT	T/T	A/A	G/A	G/G	TT	K776	K776	1	58	0			0	1	51-60
0	K777	T/T	G/G	G/A	CT/CT	T/G	A/A	A/A	G/G	CT	K777	K777	1	59	1	25	30	37.5	1	51-60
0	K784	T/T	G/A	G/A	CT/CT	T/G	A/G	G/A	G/A	CT	K784	K784	1	52	1	10	20	10	0	51-60
0	K787	T/T	G/G	A/A	CT/CT	G/G	A/A	A/A	G/G	CC	K787	K787	1	35	0			0	1	31-40
0	K791	T/T	G/G	G/A	CT/CT	T/G	A/G	G/A	G/A	CT	K791	K791	1	36	0			0	0	31-40
0	K794	T/T	G/G	G/A	CT/CT	T/G	A/G	A/A	G/A	CT	K794	K794	2	55	0			0	1	51-60
0	K796	T/T	G/G	A/A	CT/CT	T/G	A/A	G/A	G/G	CT	K796	K796	1	49	1	20	20	20	1	41-50
0	K798	T/T	G/A	G/A	CT/C	T/T	A/G	A/A	G/A	CT	K798	K798	1	53	0			0	1	51-60
0	K802	T/T	G/G	G/A	CT/CT	T/G	A/A	A/A	G/G	CT	K802	K802	1	38	1	20	10	10	0	31-40
0	K803	T/T	G/G	A/A	CT/CT	G/G	A/A	G/A	G/G	CC	K803	K803	2	50	0			0	0	41-50
0	K804	T/T	G/G	A/A	CT/CT	G/G	G/G	A/A	A/A	CC	K804	K804	2	47	0			0	0	41-50
0	K805	T/T	G/A	A/A	CT/C	T/G	A/A	A/A	G/G	CC	K805	K805	2	31	0			0	1	31-40
0	K806	T/T	G/G	A/A	CT/CT	G/G	A/A	G/A	G/G	CC	K806	K806	1	25	1	20	9	9	0	<=30
0	K807	T/A	G/A	G/A	CT/C	T/G	A/G	G/A	G/A	CC	K807	K807	1	32	1	40	10	20	0	31-40
0	K816	T/T	G/G	A/A	CT/CT	G/G	A/G	A/A	G/A	CC	K816	K816	1	80	1	20	40	40	0	71-80
0	K817	T/T	G/G	A/A	CT/CT	G/G	G/G	A/A	A/A	CT	K817	K817	1	51	0			0	0	51-60
0	K818	T/T	G/A	A/A	CT/CT	G/G	A/G	A/A	G/A	CC	K818	K818	1	37	0			0	1	31-40
0	K819	T/T	G/G	G/A	CT/CT	T/G	A/A	G/A	G/G	CT	K819	K819	1	51	1	8	30	12	0	51-60
0	K853	T/T	G/G	G/A	CT/CT	T/G	A/A	A/A	G/G	CT	K853	K853	2	23	0			0	0	<=30
0	K854	T/T	G/G	A/A	CT/CT	G/G	A/G	A/A	G/A	CC	K854	K854	2	24	0			0	0	<=30
0	K855	T/T	G/G	G/A	CT/CT	T/G	G/G	A/A	G/A	TT	K855	K855	2	25	0			0	0	<=30
0	K856	T/T	G/G	A/A	CT/CT	G/G	A/G	G/A	G/A	CC	K856	K856	2	27	0			0	0	<=30
0	K860	T/T	G/G	A/A	CT/CT	G/G	A/A	G/G	G/G	CC	K860	K860	2	24	0			0	0	<=30
0	K861	T/T	G/A	G/A	CT/CT	T/T	A/A	G/A	G/G	CT	K861	K861	2	25	0			0	0	<=30
0	K863	T/T	G/A	A/A	CT/C	T/G	A/A	G/G	G/G	CC	K863	K863	2	24	0			0	0	<=30
0	K868	T/T	G/G	A/A	CT/CT	G/G	A/A	G/G	G/G	CC	K868	K868	2	25	0			0	0	<=30
0	K870	T/T	G/G	G/A	CT/CT	T/G	A/A	A/A	G/G	CT	K870	K870	2	23	0			0	0	<=30
0	K871	T/T	G/G	A/A	CT/CT	G/G	A/A	G/G	G/G	CC	K871	K871	2	22	0			0	0	<=30
0	K872	T/T	G/G	G/A	CT/CT	T/G	A/A	G/G	G/G	CT	K872	K872	2	22	0			0	0	<=30
0	K873	T/T	G/G	A/A	CT/CT	G/G	A/G	A/A	G/A	CC	K873	K873	2	22	0			0	0	<=30
0	K874	T/T	G/G	G/A	CT/CT	T/G	A/G	A/A	G/A	CT	K874	K874	2	29	0			0	1	<=30
0	K879	T/T	G/A	A/A	CT/CT	G/G	A/A	A/A	G/G	CC	K879	K879	2	24	0			0	0	<=30
0	K882	T/T	G/G	G/A	CT/CT	T/G	A/A	G/G	G/G	CT	K882	K882	2	28	0			0	0	<=30
0	K883	T/T	G/G	A/A	CT/CT	G/G	A/G	A/A	G/A	CC	K883	K883	2	24	0			0	0	<=30
0	K884	T/T	G/G	A/A	CT/CT	G/G	A/A	A/A	G/G	CC	K884	K884	2	26	0			0	0	<=30
0	K886	T/T	G/G	G/A	CT/CT	T/G	A/G	A/A	G/A	CT	K886	K886	2	24	0			0	0	<=30
0	K888	T/T	G/G	G/A	CT/CT	T/G	A/G	A/A	G/G	CT	K888	K888	2	30	0			0	0	<=30
0	K890	T/T	G/A	A/A	CT/C	T/G	A/A	G/A	G/G	CC	K890	K890	2	25	0			0	0	<=30
0	K891	T/T	G/A	G/A	CT/C	T/T	A/A	G/G	G/G	CT	K891	K891	2	27	0			0	0	<=30
0	K892	T/T	G/A	A/A	CT/C	T/G	A/A	A/A	G/G	CC	K892	K892	2	23	0			0	0	<=30
0	K893	T/T	G/G	G/A	CT/CT	T/G	A/A	G/A	G/G	CT	K893	K893	2	22	0			0	0	<=30
0	K897	T/T	G/G	G/A	CT/CT	T/G	A/A	G/A	G/G	CT	K897	K897	2	25	0			0	1	<=30
0	K900	T/T	G/G	G/A	CT/CT	T/T	A/G	G/A	G/G	TT	K900	K900	2	24	0			0	0	<=30
0	K905	T/T	G/A	A/A	CT/CT	G/G	A/G	G/A	G/A	CC	K905	K905	2	25	0			0	0	<=30
0	K908	T/T	G/G	A/A	CT/CT	G/G	A/G	A/A	G/A	CC	K908	K908	2	24	0			0	0	<=30
0	K909	T/T	G/G	A/A	CT/CT	G/G	A/A	A/A	G/G	CC	K909	K909	2	27	0			0	0	<=30
0	K913	T/T	G/G	G/A	CT/CT	T/G	A/G	G/A	G/G	TT	K913	K913	2	27	0			0	0	<=30
0	K914	T/T	G/G	G/A	CT/CT	T/G	A/A	G/A	G/G	CT	K914	K914	2	26	0			0	0	<=30
0	K917	T/T	G/G	A/A	CT/CT	G/G	A/G	G/A	G/A	CT	K917	K917	2	26	0			0	0	<=30
0	K918	T/T	G/G	G/A	CT/CT	T/G	A/A	G/A	G/G	CC	K918	K918	2	23	0			0	0	<=30
0	K920	T/T	G/G	A/A	CT/CT	G/G	A/G	A/A	G/A	CT	K920	K920	2	24	0			0	0	<=30
0	K922	T/T	G/A	A/A	CT/CT	G/G	A/A	G/G	G/G	CT	K922	K922	2	23	0			0	0	<=30
0	K987	T/T	G/A	A/A	CT/C	T/G	A/A	A/A	G/G	CT	K987	K987	2	53	0			0	0	51-60
0	K988	T/T	G/G	A/A	CT/CT	G/G	A/A	G/G	G/G	CC	K988	K988	2	45	0			0	0	41-50
0	K1052	T/T	G/G	A/A	CT/CT	G/G	A/G	A/A	G/A	CC	K1052	K1052	1	90	1	4	30	6	1	81-90
0	K1053	T/T	G/A	G/A	CT/CT	T/G	A/A	G/A	G/G	CT	K1053	K1053	1	86	1	15	50	37.5	0	81-90
0	K1055	T/A	G/A	G/A	CT/C	T/G	A/G	G/A	G/A	CC	K1055	K1055	1	64	0			0	0	61-70
0	K1060	T/T	G/G	A/A	CT/CT	G/G	A/G	G/A	G/A	CC	K1060	K1060	1	54	0			0	0	51-60
0	K1061	T/T	G/G	G/A	CT/CT	T/G	A/A	G/A	G/G	CT	K1061	K1061	1	89	0			0	1	81-90
0	K1078	T/T	G/G	G/A	CT/CT	T/T	A/A	G/A	G/G	TT	K1078	K1078	1	85	0			0	0	81-90
0	K1080	T/T	G/G	G/A	CT/CT	T/G	A/A	G/A	G/G	CT	K1080	K1080	2	83	0			0	0	81-90
0	K1082	T/T	G/G	G/A	CT/CT	T/G	A/G	A/A	G/A	CT	K1082	K1082	1	68	1	20	20	20	0	61-70
0	K1085	T/T	G/G	G/A	CT/CT	T/G	A/G	G/A	G/G	CT	K1085	K1085	2	88	0			0	0	81-90
0	K1108	T/T	G/G	G/A	CT/CT	T/G	A/A	G/A	G/G	CT	K1108	K1108	2	85	0			0	0	81-90
0	K1126	T/T	G/G	G/A	CT/CT	T/G	A/A	G/G	G/G	CT	K1126	K1126	1	75	0			0	0	71-80
0	K1135	T/T	G/G	A/A	CT/CT	G/G	A/G	A/A	G/A	CC	K1135	K1135	2	82	0			0	0	81-90
0	K1140	T/T	G/G	G/A	CT/CT	T/G	A/A	A/A	G/A	CT	K1140	K1140	1	66	1	7	30	10.5	0	61-70
0	K1146	T/T	G/A	G/A	CT/C	T/T	A/A	G/G	G/G	CT	K1146	K1146	1	71	0			0	0	71-80
0	K1147	T/T	G/G	G/A	CT/CT	T/G	G/G	A/A	A/A	CT	K1147	K1147	1	75	0			0	0	71-80
0	K1148	T/T	G/G	G/A	CT/CT	T/G	A/A	G/G	G/G	CT	K1148	K1148	2	80	0			0	0	71-80
0	K1150	T/T	G/G	G/A	CT/CT	T/G	A/G	A/A	G/A	CT	K1150	K1150	1	70	0			0	0	61-70
0	K1151	T/T	G/G	G/A	CT/CT	T/G	A/G	A/A	G/A	CT	K1151	K1151	1	79	0			0	1	71-80
0	K1163	T/T	A/A	A/A	C/C	T/T	A/A	G/G	G/G	CC	K1163	K1163	2	92	0			0		>=91
0	K1176	T/T	G/G	G/A	CT/CT	T/G	A/A	G/A	G/G	CT	K1176	K1176	1	80	0			0	0	71-80
0	K1197	T/T	G/G	A/A	CT/CT	G/G	A/G	G/A	G/A	CC	K1197	K1197	1	79	1	10	40	20	0	71-80
0	K1209	T/T	G/G	G/A	CT/CT	T/G	A/A	G/A	G/G	CT	K1209	K1209	1	80	0			0	0	71-80
0	K1237	T/T	G/G	G/A	CT/CT	T/G	A/A	A/A	G/G	CT	K1237	K1237	1	80	0			0	0	71-80
0	R65	T/T	G/G	A/A	CT/CT	G/G	A/A	G/G	G/G	CC	R65	R65	1	68	0			0		61-70
0	R93	T/T	G/G	A/A	CT/CT	G/G	A/A	G/A	G/G	TT	R93	R93	2	62	0			0		61-70
0	R112	T/T	G/A	A/A	CT/C	T/G	A/A	G/A	G/G	TT	R112	R112	2	61	0			0		61-70
0	R138	T/T	G/G	A/A	CT/CT	G/G	A/G	A/A	G/A	CT	R138	R138	1	61	0			0		61-70
0	R147	T/T	G/G	G/G	CT/CT	T/T	A/A	G/A	G/G	CT	R147	R147	2	57	0			0		51-60
0	R1374	T/T	G/G	G/A	CT/CT	T/G	A/G	G/A	G/A	CC	R1374	R1374	1	67	0			0		61-70
0	R1401	T/T	G/G	G/A	CT/CT	T/T	A/G	A/A	G/A	CT	R1401	R1401	1	65	0			0		61-70
0	R1402	T/T	G/G	G/G	CT/CT	T/T	A/A	G/G	G/G	TT	R1402	R1402	1	70	0			0		61-70
0	R1414	T/T	G/G	G/A	CT/CT	T/G	A/G	G/A	G/A	CC	R1414	R1414	2	67	0			0		61-70
0	R1449	T/T	G/G	G/A	CT/CT	T/G	A/A	G/A	G/G	CT	R1449	R1449	2	63	0			0		61-70
0	R1664	T/T	G/A	A/A	CT/C	T/G	A/A	G/A	G/G	CC	R1664	R1664	1	60	1	20	30	30		51-60
0	R1718	T/T	G/G	A/A	CT/CT	G/G	A/A	A/A	G/G	CC	R1718	R1718	1	57	0			0		51-60
0	R1720	T/T	G/G	A/A	CT/CT	G/G	A/G	G/A	G/A	CC	R1720	R1720	2	72	0			0		71-80
0	R1745	T/T	G/G	A/A	CT/CT	G/G	A/G	G/A	G/G	CC	R1745	R1745	1	71	0			0		71-80
0	R1793	T/T	G/G	A/A	CT/CT	G/G	A/G	G/A	G/A	CC	R1793	R1793	1	69	0			0		61-70
0	R1909	T/T	G/G	A/A	CT/CT	G/G	A/A	G/G	G/G	CC	R1909	R1909	2	65	0			0		61-70
0	R1928	T/A	G/A	G/A	CT/C	T/G	A/A	A/A	G/G	CC	R1928	R1928	1	57	0			0		51-60
0	R1995	T/T	G/G	A/A	CT/CT	G/G	A/A	G/G	G/G	CC	R1995	R1995	1	62	0			0		61-70
0	R2026	T/T	G/G	A/A	CT/CT	G/G	A/G	A/A	G/A	CC	R2026	R2026	1	64	1	5	40	10		61-70
0	R2046	T/T	G/G	G/A	CT/CT	T/G	G/G	A/A	A/A	TT	R2046	R2046	1	62	1	40	40	80		61-70
0	R2201	T/T	G/G	G/A	CT/CT	T/G	A/A	A/A	G/G	CT	R2201	R2201	1	75	0			0		71-80
0	YZ2	T/T	G/G	A/A	CT/CT	G/G	A/A	G/A	G/G	CC	YZ2	YZ2	1	63	1	30	40	60	1	61-70
0	YZ7	T/T	G/A	G/A	CT/C	T/T	A/A	G/A	G/G	CC	YZ7	YZ7	1	59	0			0	0	51-60
0	YZ8	T/T	G/A	A/A	CT/C	T/G	A/A	G/G	G/G	CT	YZ8	YZ8	1	72	1	30	10	15	0	71-80
0	YZ12	T/T	G/G	G/G	CT/CT	T/T	A/A	G/A	G/G	TT	YZ12	YZ12	1	53	1	30	10	15	1	51-60
0	YZ13	T/T	G/G	G/A	CT/CT	T/G	A/G	A/A	G/A	CC	YZ13	YZ13	2	74	0	0		0	0	71-80
0	YZ18	T/T	G/G	G/G	CT/CT	T/T	A/A	G/G	G/G	CC	YZ18	YZ18	1	61	0			0	0	61-70
0	YZ19	T/T	G/G	G/A	CT/CT	T/T	A/A	G/A	G/G	CT	YZ19	YZ19	1	76	0			0	0	71-80
0	YZ25	T/T	G/G	G/A	CT/CT	T/T	A/A	G/A	G/G	TT	YZ25	YZ25	2	51	0	0		0	0	51-60
0	YZ26	T/T	G/A	A/A	CT/C	T/G	A/A	A/A	G/G	CC	YZ26	YZ26	1	57	1	20	20	20	1	51-60
0	YZ27	T/T	G/G	G/A	CT/CT	T/G	A/A	G/G	G/G	CT	YZ27	YZ27	1	55	0			0	0	51-60
0	YZ28	T/T	G/G	A/A	CT/CT	G/G	G/G	A/A	A/A	CT	YZ28	YZ28	1	61	1	40	20	40	0	61-70
0	YZ29	T/T	G/G	A/A	CT/CT	G/G	A/G	A/A	G/A	TT	YZ29	YZ29	1	79	0			0	0	71-80
0	YZ32	T/T	G/A	A/A	CT/CT	G/G	A/G	A/A	G/A	CT	YZ32	YZ32	1	73	0			0	0	71-80
0	YZ46	T/T	G/G	G/A	CT/CT	T/G	A/G	G/A	G/A	CT	YZ46	YZ46	2	65	0	0		0	0	61-70
0	YZ52	T/T	G/G	G/G	CT/CT	T/T	A/A	G/A	G/G	TT	YZ52	YZ52	1	74	0	0		0	0	71-80
0	YZ56	T/T	G/G	A/A	CT/CT	G/G	A/G	G/A	G/A	CC	YZ56	YZ56	1	53	1	1	10	0.5	0	51-60
0	YZ57	T/T	G/G	G/A	CT/CT	T/G	A/A	G/G	G/G	CT	YZ57	YZ57	1	68	1	40	20	40	0	61-70
0	YZ58	T/T	G/G	A/A	CT/CT	G/G	A/G	A/A	G/A	CC	YZ58	YZ58	1	63	0			0	0	61-70
0	YZ62	T/T	G/G	A/A	CT/CT	G/G	A/A	G/G	G/G	CC	YZ62	YZ62	1	57	0			0	0	51-60
0	YZ64	T/T	G/G	A/A	CT/CT	G/G	A/G	G/A	G/A	CC	YZ64	YZ64	1	66	0	0		0	0	61-70
0	YZ66	T/T	G/G	G/A	CT/CT	T/G	A/A	G/A	G/G	CT	YZ66	YZ66	1	75	0			0	0	71-80
0	YZ69	T/T	G/G	G/A	CT/CT	T/G	G/G	A/A	A/A	CT	YZ69	YZ69	1	54	1	3	10	1.5	0	51-60
0	YZ72	T/T	G/G	A/A	CT/CT	G/G	A/G	G/A	G/A	CC	YZ72	YZ72	1	54	1	30	20	30	0	51-60
0	YZ75	T/T	G/G	A/A	CT/CT	G/G	A/A	G/A	G/G	CC	YZ75	YZ75	1	55	0			0	0	51-60
0	YZ76	T/T	G/G	A/A	CT/CT	G/G	A/A	G/G	G/G	CC	YZ76	YZ76	2	67	0	0		0	0	61-70
0	YZ77	T/T	G/G	A/A	CT/CT	G/G	A/A	A/A	G/G	CC	YZ77	YZ77	1	62	1	20	80	80	1	61-70
0	YZ81	T/T	G/G	G/A	CT/CT	T/G	A/G	A/A	G/A	CT	YZ81	YZ81	1	73	0	0		0	0	71-80
0	YZ82	T/T	G/G	G/A	CT/CT	T/G	A/A	G/A	G/G	CT	YZ82	YZ82	1	57	0	0		0	0	51-60
0	YZ83	T/T	G/G	G/A	CT/CT	T/G	A/G	G/A	G/A	CT	YZ83	YZ83	1	62	0	0		0	0	61-70
0	YZ84	T/T	G/G	G/A	CT/CT	T/G	A/G	A/A	G/A	CT	YZ84	YZ84	1	58	1	30	10	15	0	51-60
0	YZ85	T/T	G/G	A/A	CT/CT	G/G	A/A	G/A	G/G	CC	YZ85	YZ85	1	76	0	0		0	0	71-80
0	YZ86	T/T	G/G	G/A	CT/CT	T/G	A/A	A/A	G/G	CT	YZ86	YZ86	1	60	0	0		0	1	51-60
0	YZ87	T/A	G/A	G/A	CT/C	T/G	A/G	G/A	G/A	CC	YZ87	YZ87	1	65	0			0	0	61-70
0	YZ89	T/T	G/G	A/A	CT/CT	G/G	A/G	G/A	G/A	CC	YZ89	YZ89	1	73	1	50	10	25	0	71-80
0	YZ90	T/A	G/A	G/A	CT/C	T/G	A/A	G/G	G/G	CC	YZ90	YZ90	1	72	0	0		0	0	71-80
0	YZ91	T/T	G/A	A/A	CT/C	T/G	A/A	G/A	G/G	CC	YZ91	YZ91	2	61	0	0		0	0	61-70
0	YZ92	T/T	G/G	A/A	CT/CT	G/G	A/A	A/A	G/G	CC	YZ92	YZ92	1	58	0			0	0	51-60
0	YZ93	T/T	G/G	G/A	CT/CT	T/G	A/G	A/A	G/A	CT	YZ93	YZ93	1	64	0	0		0	0	61-70
0	YZ94	T/T	G/A	A/A	CT/CT	G/G	A/A	G/G	G/G	CC	YZ94	YZ94	2	63	0	0		0	0	61-70
0	YZ95	T/T	G/G	A/A	CT/CT	G/G	A/A	G/G	G/G	CC	YZ95	YZ95	2	68	0	0		0	0	61-70
0	YZ96	T/A	G/A	G/A	CT/C	T/G	A/G	A/A	G/A	CC	YZ96	YZ96	1	69	0	0		0	0	61-70
0	YZ97	T/T	G/G	G/A	CT/CT	T/G	A/G	G/A	G/A	CT	YZ97	YZ97	1	69	0			0	0	61-70
0	YZ98	T/T	G/G	A/A	CT/CT	G/G	A/A	G/A	G/G	CC	YZ98	YZ98	1	55	1	35	50	87.5	0	51-60
0	YZ99	T/T	G/G	A/A	CT/CT	G/G	A/A	A/A	G/G	CC	YZ99	YZ99	1	64	1	15	20	15	1	61-70
0	YZ102	T/A	G/A	G/A	CT/C	T/T	A/A	G/G	G/G	CT	YZ102	YZ102	2	61	0	0		0	0	61-70
0	YZ104	T/T	G/G	G/A	CT/CT	T/G	A/G	G/A	G/A	CT	YZ104	YZ104	1	69	0			0	0	61-70
0	YZ105	T/A	G/A	G/A	CT/C	T/T	A/G	G/A	G/A	CT	YZ105	YZ105	2	56	0	0		0	0	51-60
0	YZ106	T/T	G/G	A/A	CT/CT	G/G	A/A	G/A	G/G	CC	YZ106	YZ106	2	69	0	0		0	0	61-70
0	YZ107	T/T	G/G	G/A	CT/CT	T/G	A/G	G/A	G/A	CT	YZ107	YZ107	2	67	0	0		0	0	61-70
0	YZ109	T/T	G/G	G/A	CT/CT	T/G	A/A	G/G	G/G	CC	YZ109	YZ109	1	63	0			0	0	61-70
0	YZ112	T/T	G/G	A/A	CT/CT	G/G	A/G	G/A	G/A	TT	YZ112	YZ112	1	60	0	0		0	0	51-60
0	YZ113	T/T	G/G	A/A	CT/CT	G/G	A/G	G/A	G/A	CC	YZ113	YZ113	1	59	1	30	20	30	0	51-60
0	YZ114	T/T	G/A	A/A	CT/CT	G/G	A/G	A/A	G/A	CC	YZ114	YZ114	1	59	1	40	40	80	0	51-60
0	YZ115	T/T	A/A	A/A	C/C	T/T	A/G	A/A	G/A	CT	YZ115	YZ115	1	66	1	30	40	60	0	61-70
0	YZ118	T/T	G/G	G/A	CT/CT	T/G	A/A	A/A	G/G	TT	YZ118	YZ118	1	67	0			0	0	61-70
0	YZ120	T/T	G/G	G/A	CT/CT	T/G	A/G	G/A	G/A	TT	YZ120	YZ120	1	53	1	20	10	10	0	51-60
0	YZ121	T/T	G/G	G/A	CT/CT	T/G	A/A	A/A	G/G	CT	YZ121	YZ121	1	69	1	30	20	30	1	61-70
0	YZ122	T/T	G/G	G/A	CT/CT	T/G	A/A	G/A	G/G	CC	YZ122	YZ122	1	62	1	40	40	80	1	61-70
0	YZ123	T/T	G/G	G/G	CT/CT	T/T	A/G	A/A	G/A	CT	YZ123	YZ123	1	58	0	0		0	0	51-60
0	YZ128	T/T	G/G	G/A	CT/CT	T/T	A/A	G/A	G/G	CT	YZ128	YZ128	1	55	0			0	0	51-60
0	YZ129	T/T	G/A	A/A	CT/C	T/G	A/G	G/A	G/G	CC	YZ129	YZ129	1	66	0			0	0	61-70
0	YZ130	T/T	G/G	A/A	CT/CT	G/G	A/A	G/G	G/G	TT	YZ130	YZ130	1	60	1	40	20	40	0	51-60
0	YZ131	T/T	G/G	G/A	CT/CT	T/G	A/A	G/G	G/G	CC	YZ131	YZ131	2	64	0	0		0	0	61-70
0	YZ135	T/T	G/G	G/G	CT/CT	T/T	A/A	G/A	G/G	CT	YZ135	YZ135	1	56	0	0		0	1	51-60
0	YZ136	T/T	G/G	G/A	CT/CT	T/T	A/A	G/A	G/G	CT	YZ136	YZ136	1	69	1	50	80	200	0	61-70
0	YZ137	T/T	G/G	G/A	CT/CT	T/G	A/A	A/A	G/G	CT	YZ137	YZ137	1	67	1	30	30	45	1	61-70
0	YZ138	T/T	G/G	A/A	CT/CT	G/G	G/G	A/A	A/A	CC	YZ138	YZ138	1	61	0	0		0	0	61-70
0	YZ140	T/A	G/A	G/A	CT/C	T/T	A/A	G/G	G/G	CC	YZ140	YZ140	2	67	0	0		0	0	61-70
0	YZ141	T/T	G/G	A/A	CT/CT	G/G	A/G	A/A	G/A	CC	YZ141	YZ141	1	62	0			0	0	61-70
0	YZ143	T/T	G/G	G/A	CT/CT	T/G	A/A	G/A	G/G	CT	YZ143	YZ143	2	60	0	0		0	0	51-60
0	YZ144	T/T	G/G	G/A	CT/CT	T/G	A/G	A/A	G/A	CC	YZ144	YZ144	1	56	0			0	0	51-60
0	YZ146	T/T	G/A	A/A	CT/C	T/G	A/A	G/A	G/G	TT	YZ146	YZ146	1	58	0			0	0	51-60
0	YZ150	T/T	G/G	A/A	CT/CT	G/G	A/G	G/A	G/A	CT	YZ150	YZ150	1	65	0			0	0	61-70
0	YZ151	T/T	G/G	G/A	CT/CT	T/G	A/A	A/A	G/G	CT	YZ151	YZ151	1	55	1	30	20	30	0	51-60
0	YZ152	T/T	G/G	G/A	CT/CT	T/G	A/A	G/G	G/G	CT	YZ152	YZ152	1	56	0			0	0	51-60
0	YZ153	T/T	G/G	G/A	CT/CT	T/G	A/G	G/A	G/A	TT	YZ153	YZ153	1	66	0			0	0	61-70
0	YZ154	T/T	G/G	G/A	CT/CT	T/G	A/A	A/A	G/G	CC	YZ154	YZ154	1	52	0			0	0	51-60
0	YZ157	T/T	G/A	A/A	CT/CT	G/G	A/A	G/A	G/G	CT	YZ157	YZ157	1	63	1	40	20	40	0	61-70
0	YZ158	T/T	G/G	A/A	CT/CT	G/G	A/G	G/A	G/A	CC	YZ158	YZ158	1	67	1	50	30	75	1	61-70
0	YZ159	T/T	G/A	A/A	CT/C	T/G	A/A	G/G	G/G	CC	YZ159	YZ159	1	55	0			0	0	51-60
0	YZ160	T/T	G/G	G/A	CT/CT	T/G	A/A	G/G	G/G	CT	YZ160	YZ160	1	52	1	30	20	30	0	51-60
0	YZ163	T/T	G/G	G/G	CT/CT	T/T	A/G	A/A	G/G	CC	YZ163	YZ163	1	56	1	40	20	40	1	51-60
0	YZ164	T/T	G/G	G/A	CT/CT	T/G	A/A	A/A	G/G	CT	YZ164	YZ164	1	56	0			0	0	51-60
0	YZ165	T/A	G/G	G/A	CT/CT	T/G	A/A	G/G	G/G	CT	YZ165	YZ165	1	56	1	30	30	45	0	51-60
0	YZ166	T/T	G/G	G/A	CT/CT	T/G	A/G	A/A	G/A	TT	YZ166	YZ166	1	65	0			0	0	61-70
0	YZ167	T/T	G/A	G/A	CT/C	T/G	A/G	G/A	G/G	CT	YZ167	YZ167	1	52	1	40	20	40	1	51-60
0	YZ170	T/T	G/A	A/A	CT/C	T/G	A/A	G/A	G/G	CC	YZ170	YZ170	2	70	0	0		0	0	61-70
0	YZ171	T/T	G/G	G/A	CT/CT	T/G	G/G	A/A	A/A	CT	YZ171	YZ171	1	69	0			0	0	61-70
0	YZ172	T/T	G/G	A/A	CT/CT	G/G	A/A	G/A	G/G	CC	YZ172	YZ172	1	52	0	0		0	0	51-60
0	YZ174	T/T	G/A	A/A	CT/CT	G/G	A/G	G/A	G/A	CC	YZ174	YZ174	1	54	0	0		0	0	51-60
0	YZ176	T/T	G/G	G/A	CT/CT	T/G	A/G	G/A	G/A	CC	YZ176	YZ176	2	46	0	0		0	0	41-50
0	YZ179	T/T	G/G	G/A	CT/CT	T/G	A/G	A/A	G/G	CT	YZ179	YZ179	1	57	0	0		0	0	51-60
0	YZ181	T/T	G/G	G/A	CT/CT	T/G	A/A	G/G	G/G	CT	YZ181	YZ181	1	76	0	0		0	0	71-80
0	YZ182	T/T	G/G	A/A	CT/CT	G/G	A/A	G/A	G/G	CC	YZ182	YZ182	2	52	0	0		0	0	51-60
0	YZ183	T/T	G/G	A/A	CT/CT	G/G	G/G	A/A	A/A	CC	YZ183	YZ183	2	61	0	0		0	0	61-70
0	YZ184	T/T	G/G	G/A	CT/CT	T/G	A/A	A/A	G/G	CT	YZ184	YZ184	1	74	1	20	20	20	1	71-80
0	YZ185	T/T	G/G	G/A	CT/CT	T/G	A/G	A/A	G/G	CT	YZ185	YZ185	1	73	1	7	30	10.5	0	71-80
0	YZ186	T/T	G/G	A/A	CT/CT	G/G	A/G	A/A	G/A	CC	YZ186	YZ186	1	70	0	0		0	0	61-70
0	YZ191	T/T	G/G	A/A	CT/CT	G/G	A/A	G/G	G/G	CC	YZ191	YZ191	2	60	0	0		0	0	51-60
0	YZ195	T/T	G/G	A/A	CT/CT	G/G	A/A	G/A	G/G	CC	YZ195	YZ195	2	55	0	0		0	0	51-60
0	YZ197	T/T	A/A	A/A	C/C	T/T	A/A	G/A	G/G	CC	YZ197	YZ197	2	67	0	0		0	0	61-70
0	YZ200	T/T	G/A	A/A	CT/CT	G/G	A/A	G/G	G/G	CC	YZ200	YZ200	1	57	0	0		0	0	51-60
0	YZ201	T/T	G/G	G/A	CT/CT	T/G	A/G	A/A	G/A	CT	YZ201	YZ201	1	74	1	20	30	30	0	71-80
0	YZ202	T/T	G/G	G/A	CT/CT	T/G	A/A	G/A	G/G	CT	YZ202	YZ202	1	77	0			0	0	71-80
0	YZ203	T/T	G/G	G/A	CT/CT	T/G	A/G	A/A	G/G	CT	YZ203	YZ203	1	68	1	40	40	80	1	61-70
0	YZ204	T/T	G/A	G/A	CT/C	T/T	A/G	G/A	G/G	CT	YZ204	YZ204	1	57	1	30	30	45	0	51-60
0	YZ206	T/T	G/G	G/A	CT/CT	T/G	A/G	A/A	G/G	CT	YZ206	YZ206	1	66	1	50	20	50	1	61-70
0	YZ208	T/T	G/A	A/A	CT/C	T/G	A/A	G/A	G/G	CC	YZ208	YZ208	1	60	1	40	20	40	0	51-60
0	YZ209	T/T	G/G	A/A	CT/CT	G/G	G/G	A/A	A/A	CC	YZ209	YZ209	1	64	0	0		0	0	61-70
0	YZ210	T/T	G/G	A/A	CT/CT	T/G	A/G	A/A	G/A	CC	YZ210	YZ210	1	71	0			0	0	71-80
0	YZ211	T/T	G/G	G/G	CT/CT	T/T	A/A	G/A	G/G	TT	YZ211	YZ211	1	76	0			0	1	71-80
0	YZ213	T/A	G/A	G/A	CT/C	T/G	A/A	G/A	G/G	CC	YZ213	YZ213	2	51	0	0		0	0	51-60
0	YZ214	T/T	G/G	G/A	CT/CT	T/G	A/A	A/A	G/A	CT	YZ214	YZ214	1	65	0	0		0	0	61-70
0	YZ215	T/A	G/A	G/A	CT/C	T/T	A/A	G/G	G/G	CT	YZ215	YZ215	2	62	0	0		0	0	61-70
0	YZ218	T/T	G/G	G/A	CT/CT	T/G	A/G	A/A	G/A	CT	YZ218	YZ218	2	65	0	0		0	0	61-70
0	YZ219	T/T	G/A	G/A	CT/C	T/T	A/G	A/A	G/A	CT	YZ219	YZ219	2	69	0	0		0	0	61-70
0	YZ221	T/T	G/G	G/A	CT/CT	T/G	A/A	G/A	G/G	CT	YZ221	YZ221	2	55	0	0		0	0	51-60
0	YZ222	T/T	G/G	G/A	CT/CT	T/G	A/A	G/A	G/G	CT	YZ222	YZ222	1	57	0	0		0	0	51-60
0	YZ223	T/T	G/G	G/A	CT/CT	T/G	A/A	G/A	G/G	CT	YZ223	YZ223	2	64	0	0		0	0	61-70
0	YZ226	T/A	A/A	G/A	C/C	T/T	A/A	G/A	G/G	CC	YZ226	YZ226	1	69	0			0	0	61-70
0	YZ228	T/T	G/G	A/A	CT/CT	G/G	A/A	G/A	G/G	CC	YZ228	YZ228	2	56	0	0		0	0	51-60
0	YZ230	T/T	G/G	G/A	CT/CT	T/G	A/A	A/A	G/G	CT	YZ230	YZ230	1	66	1	30	10	15	1	61-70
0	YZ232	T/T	G/G	G/A	CT/CT	T/G	A/A	G/A	G/G	CT	YZ232	YZ232	1	55	0	0		0	0	51-60
0	YZ234	T/T	G/A	A/A	CT/CT	G/G	A/A	G/A	G/G	CC	YZ234	YZ234	1	60	0	0		0	0	51-60
0	YZ235	T/T	G/G	G/A	CT/CT	T/G	A/G	A/A	G/A	CC	YZ235	YZ235	1	62	0	0		0	0	61-70
0	YZ237	T/T	G/A	G/A	CT/C	T/T	A/G	A/A	G/A	CC	YZ237	YZ237	1	58	1	25	20	25	0	51-60
0	YZ238	T/T	G/G	G/A	CT/CT	T/G	A/A	G/A	G/G	CT	YZ238	YZ238	1	59	1	30	40	60	1	51-60
0	YZ239	T/T	G/G	G/A	CT/CT	T/G	G/G	A/A	A/A	CT	YZ239	YZ239	1	60	1	40	20	40	0	51-60
0	YZ240	T/T	G/G	G/A	CT/CT	T/T	A/A	G/G	G/G	CT	YZ240	YZ240	1	72	1	60	40	120	0	71-80
0	YZ241	T/T	G/G	G/A	CT/CT	T/G	A/G	A/A	G/A	CC	YZ241	YZ241	2	74	0	0		0	0	71-80
0	YZ242	T/A	G/A	G/A	CT/C	T/T	A/A	G/A	G/G	CT	YZ242	YZ242	2	76	0	0		0	0	71-80
0	YZ243	T/T	G/G	A/A	CT/CT	G/G	A/A	G/G	G/G	CT	YZ243	YZ243	2	60	0	0		0	0	51-60
0	YZ244	T/T	G/G	G/G	CT/CT	T/T	A/A	G/A	G/G	CT	YZ244	YZ244	2	61	0	0		0	0	61-70
0	YZ249	T/T	G/G	A/A	CT/CT	G/G	A/A	G/A	G/G	CC	YZ249	YZ249	1	65	0	0		0	0	61-70
0	YZ252	T/T	G/G	G/A	CT/CT	T/G	A/A	A/A	G/G	CC	YZ252	YZ252	1	51	0	0		0	0	51-60
0	YZ255	T/T	G/G	A/A	CT/CT	G/G	A/G	A/A	G/G	CC	YZ255	YZ255	2	58	0	0		0	0	51-60
0	YZ256	T/T	G/G	G/A	CT/CT	T/G	A/A	A/A	G/G	CT	YZ256	YZ256	2	67	0	0		0	0	61-70
0	YZ258	T/T	G/G	G/A	CT/CT	T/G	A/A	G/A	G/G	CT	YZ258	YZ258	1	70	0	0		0	0	61-70
0	YZ259	T/T	G/A	G/A	CT/C	T/T	A/A	G/A	G/G	CT	YZ259	YZ259	2	73	0	0		0	0	71-80
0	YZ260	T/T	G/G	G/A	CT/CT	T/G	A/G	G/A	G/A	CT	YZ260	YZ260	1	67	0	0		0	0	61-70
0	YZ263	T/T	G/G	G/A	CT/CT	T/G	A/A	G/A	G/G	CT	YZ263	YZ263	1	65	1	40	20	40	1	61-70
0	YZ264	T/T	G/G	A/A	CT/CT	G/G	A/A	A/A	G/G	CC	YZ264	YZ264	1	70	0	0		0	0	61-70
0	YZ265	T/T	G/G	G/A	CT/CT	T/G	A/A	A/A	G/G	CT	YZ265	YZ265	2	72	0	0		0	0	71-80
0	YZ267	T/T	G/G	A/A	CT/CT	G/G	A/A	G/G	G/G	CC	YZ267	YZ267	1	73	0			0	0	71-80
0	YZ268	T/A	G/A	G/A	CT/C	T/G	A/A	G/A	G/G	CC	YZ268	YZ268	2	72	0	0		0	0	71-80
0	YZ270	T/T	G/G	G/A	CT/CT	T/G	A/G	A/A	G/A	CT	YZ270	YZ270	1	58	0	0		0	0	51-60
0	YZ271	T/T	G/G	G/A	CT/CT	T/G	A/G	G/A	G/A	CT	YZ271	YZ271	1	69	0			0	0	61-70
0	YZ273	T/T	G/G	A/A	CT/CT	G/G	A/G	A/A	G/A	CC	YZ273	YZ273	2	58	0	0		0	0	51-60
0	YZ274	T/T	G/A	G/A	CT/CT	T/G	A/G	A/A	G/A	CT	YZ274	YZ274	2	66	0	0		0	0	61-70
0	YZ275	T/T	G/A	A/A	CT/C	T/G	A/A	G/A	G/G	CC	YZ275	YZ275	1	56	0	0		0	0	51-60
0	YZ276	T/A	G/A	G/A	CT/C	T/T	A/A	G/A	G/G	CT	YZ276	YZ276	2	71	0	0		0	0	71-80
0	YZ277	T/T	G/A	G/A	CT/C	T/T	A/A	A/A	G/G	CC	YZ277	YZ277	1	63	0	0		0	0	61-70
0	YZ278	T/T	G/G	A/A	CT/CT	G/G	A/G	A/A	G/A	CC	YZ278	YZ278	1	67	1	40	30	60	1	61-70
0	YZ281	T/T	G/G	A/A	CT/CT	G/G	A/G	A/A	G/A	CT	YZ281	YZ281	1	55	1	30	40	60	1	51-60
0	YZ283	T/T	G/G	G/A	CT/CT	T/G	A/A	G/A	G/G	CC	YZ283	YZ283	1	73	1	60	20	60	1	71-80
0	YZ284	T/T	G/G	A/A	CT/CT	G/G	A/G	G/A	G/A	CC	YZ284	YZ284	2	78	0	0		0	0	71-80
0	YZ288	T/T	G/A	A/A	CT/C	T/G	A/A	G/A	G/G	CC	YZ288	YZ288	1	70	0			0	0	61-70
0	YZ289	T/T	G/G	A/A	CT/CT	G/G	A/A	G/A	G/G	CT	YZ289	YZ289	2	47	0	0		0	0	41-50
0	YZ290	T/T	G/G	G/A	CT/CT	T/G	A/A	G/A	G/G	CC	YZ290	YZ290	2	67	0	0		0	0	61-70
0	YZ291	T/T	G/A	A/A	CT/C	T/G	A/G	A/A	G/A	CT	YZ291	YZ291	2	52	0	0		0	0	51-60
0	YZ292	T/T	G/A	G/A	CT/C	T/T	A/A	G/G	G/G	CC	YZ292	YZ292	2	78	0	0		0	0	71-80
0	YZ293	T/T	G/G	A/A	CT/CT	G/G	A/A	A/A	G/G	CT	YZ293	YZ293	1	73	0			0	0	71-80
0	YZ294	T/T	G/G	G/A	CT/CT	T/G	A/G	A/A	G/A	CC	YZ294	YZ294	1	73	0	0		0	0	71-80
0	YZ296	T/T	G/G	A/A	CT/CT	G/G	A/A	G/A	G/G	CC	YZ296	YZ296	2	45	0	0		0	0	41-50
0	YZ297	T/T	G/G	A/A	CT/CT	G/G	A/G	A/A	G/A	CT	YZ297	YZ297	2	47	0	0		0	0	41-50
0	YZ298	T/T	G/G	A/A	CT/CT	G/G	A/G	A/A	G/A	CT	YZ298	YZ298	2	49	0	0		0	0	41-50
0	YZ299	T/T	G/G	G/A	CT/CT	T/G	A/G	G/A	G/A	CT	YZ299	YZ299	1	63	1	20	5	5	1	61-70
0	YZ300	T/T	G/G	G/A	CT/CT	T/G	G/G	A/A	A/A	TT	YZ300	YZ300	2	51	0	0		0	0	51-60
0	YZ301	T/T	G/G	G/A	CT/CT	T/G	A/A	G/A	G/G	CT	YZ301	YZ301	2	52	0	0		0	0	51-60
0	YZ302	T/T	G/G	A/A	CT/CT	G/G	A/G	G/A	G/G	CT	YZ302	YZ302	2	63	0	0		0	0	61-70
0	YZ303	T/T	G/G	G/A	CT/CT	T/G	A/A	A/A	G/G	CC	YZ303	YZ303	1	58	1	30	10	15	0	51-60
0	YZ304	T/T	G/G	G/A	CT/CT	T/G	A/G	G/A	G/A	TT	YZ304	YZ304	2	78	0	0		0	0	71-80
0	YZ307	T/T	G/G	G/A	CT/CT	T/G	A/A	G/A	G/G	CC	YZ307	YZ307	1	68	0	0		0	0	61-70
0	YZ308	T/T	G/G	A/A	CT/CT	G/G	A/A	G/G	G/G	CC	YZ308	YZ308	1	51	0	0		0	0	51-60
0	YZ309	T/T	G/A	A/A	CT/CT	G/G	A/A	G/G	G/G	CT	YZ309	YZ309	2	68	0	0		0	0	61-70
0	YZ310	T/T	G/A	A/A	CT/C	T/G	A/A	G/A	G/G	CC	YZ310	YZ310	2	75	0	0		0	0	71-80
0	YZ311	T/T	G/G	A/A	CT/CT	G/G	A/A	G/A	G/G	CC	YZ311	YZ311	1	51	0	0		0	0	51-60
0	YZ312	T/T	G/G	A/A	CT/CT	G/G	A/A	G/G	G/G	CT	YZ312	YZ312	1	74	0			0	0	71-80
0	YZ314	T/T	G/G	G/A	CT/CT	T/G	A/A	G/A	G/G	CT	YZ314	YZ314	2	60	0	0		0	0	51-60
0	YZ316	T/T	G/G	G/A	CT/CT	T/G	A/A	A/A	G/G	CC	YZ316	YZ316	2	46	0	0		0	0	41-50
0	YZ317	T/T	G/G	A/A	CT/CT	G/G	A/A	A/A	G/G	CC	YZ317	YZ317	2	54	0	0		0	0	51-60
0	YZ318	T/T	G/G	A/A	CT/CT	G/G	A/A	G/A	G/G	CC	YZ318	YZ318	2	46	0	0		0	0	41-50
0	YZ320	T/T	G/A	A/A	CT/CT	G/G	A/G	G/A	G/A	CC	YZ320	YZ320	1	61	0	0		0	0	61-70
0	YZ321	T/T	G/G	A/A	CT/CT	G/G	A/G	G/A	G/A	CT	YZ321	YZ321	1	67	1	40	30	60	0	61-70
0	YZ323	T/T	G/G	G/A	CT/CT	T/G	A/A	A/A	G/G	CT	YZ323	YZ323	2	67	0	0		0	0	61-70
0	YZ324	T/T	G/G	G/A	CT/CT	T/G	A/G	A/A	G/A	CT	YZ324	YZ324	2	66	0	0		0	0	61-70
0	YZ325	T/T	G/A	G/A	CT/C	T/T	A/A	G/G	G/G	CT	YZ325	YZ325	2	58	0	0		0	0	51-60
0	YZ327	T/T	G/G	G/A	CT/CT	T/G	A/A	G/A	G/G	CC	YZ327	YZ327	1	73	1	20	30	30	0	71-80
0	YZ329	T/A	G/A	G/A	CT/C	T/G	A/A	A/A	G/G	CT	YZ329	YZ329	1	61	1	30	20	30	0	61-70
0	YZ330	T/A	G/A	G/A	CT/C	T/T	G/G	A/A	A/A	CC	YZ330	YZ330	2	70	0	0		0	0	61-70
0	YZ331	T/T	G/A	A/A	CT/C	T/G	A/A	A/A	G/G	CC	YZ331	YZ331	2	58	0	0		0	0	51-60
0	YZ332	T/T	G/A	A/A	CT/CT	G/G	A/A	G/A	G/G	CT	YZ332	YZ332	1	69	0			0	0	61-70
0	YZ333	T/T	G/G	G/A	CT/CT	T/G	A/A	G/G	G/G	CT	YZ333	YZ333	1	69	0	0		0	0	61-70
0	YZ334	T/T	G/G	G/A	CT/CT	T/G	A/G	G/A	G/A	CC	YZ334	YZ334	2	53	0	0		0	0	51-60
0	YZ335	T/T	G/G	A/A	CT/CT	G/G	G/G	A/A	A/A	CC	YZ335	YZ335	1	61	1	40	20	40	1	61-70
0	YZ336	T/T	G/G	A/A	CT/CT	G/G	A/A	G/A	G/G	CC	YZ336	YZ336	1	64	1	30	40	60	1	61-70
0	YZ338	T/T	G/G	A/A	CT/CT	G/G	A/A	G/A	G/G	CC	YZ338	YZ338	1	58	1	30	20	30	0	51-60
0	YZ340	T/T	G/G	A/A	CT/CT	G/G	A/A	G/G	G/G	TT	YZ340	YZ340	2	63	0	0		0	0	61-70
0	YZ341	T/T	G/G	G/G	CT/CT	T/T	A/A	G/G	G/G	CC	YZ341	YZ341	1	75	1	30	5	7.5	1	71-80
0	YZ342	T/T	G/A	A/A	CT/C	T/G	A/G	G/A	G/A	CT	YZ342	YZ342	2	76	0	0		0	0	71-80
0	YZ344	T/T	G/G	G/A	CT/CT	T/G	A/G	A/A	G/A	CT	YZ344	YZ344	2	77	0	0		0	0	71-80
0	YZ345	T/T	G/A	G/A	CT/CT	T/G	A/A	A/A	G/G	CT	YZ345	YZ345	1	73	0	0		0	0	71-80
0	YZ346	T/T	G/G	G/A	CT/CT	T/G	A/A	G/A	G/G	CC	YZ346	YZ346	2	45	0	0		0	0	41-50
0	YZ347	T/T	G/A	A/A	CT/C	T/G	A/A	G/A	G/G	CC	YZ347	YZ347	1	67	0			0	0	61-70
0	YZ348	T/T	A/A	A/A	CT/C	T/G	A/A	G/A	G/G	CT	YZ348	YZ348	2	69	0	0		0	0	61-70
0	YZ351	T/T	G/G	G/A	CT/CT	T/G	A/G	A/A	G/A	CT	YZ351	YZ351	2	44	0	0		0	0	41-50
0	YZ352	T/T	G/A	A/A	CT/C	T/G	A/A	G/G	G/G	CC	YZ352	YZ352	1	71	1	50	20	50	0	71-80
0	YZ353	T/T	G/A	A/A	CT/CT	G/G	A/G	A/A	G/A	CC	YZ353	YZ353	1	76	1	50	20	50	0	71-80
0	YZ354	T/T	G/G	G/A	CT/CT	T/G	A/A	G/A	G/G	CT	YZ354	YZ354	1	54	1	10	20	10	1	51-60
0	YZ355	T/T	A/A	A/A	C/C	T/T	A/A	G/A	G/G	CC	YZ355	YZ355	2	62	0	0		0	0	61-70
0	YZ356	T/T	G/G	G/A	CT/CT	T/G	A/G	A/A	G/A	CT	YZ356	YZ356	1	78	0			0	0	71-80
0	YZ357	T/T	G/A	A/A	CT/CT	G/G	A/G	A/A	G/A	CC	YZ357	YZ357	2	73	0	0		0	0	71-80
0	YZ358	T/T	G/G	A/A	CT/CT	G/G	A/A	A/A	G/G	CC	YZ358	YZ358	2	58	0	0		0	0	51-60
0	YZ359	T/T	G/G	G/A	CT/CT	T/G	A/A	G/G	G/G	CT	YZ359	YZ359	2	66	0	0		0	0	61-70
0	YZ361	T/T	G/A	A/A	CT/CT	G/G	A/A	A/A	G/G	CC	YZ361	YZ361	1	59	1	40	60	120	0	51-60
0	YZ362	T/T	G/G	G/A	CT/CT	T/G	A/A	A/A	G/G	CT	YZ362	YZ362	1	45	1	20	10	10	1	41-50
0	YZ363	T/A	G/A	G/A	CT/C	T/G	A/A	A/A	G/G	CC	YZ363	YZ363	2	58	0	0		0	0	51-60
0	YZ364	T/T	G/G	A/A	CT/CT	G/G	A/A	G/G	G/G	CC	YZ364	YZ364	1	50	0	0		0	0	41-50
0	YZ365	T/T	G/G	A/A	CT/CT	G/G	A/A	G/A	G/G	CC	YZ365	YZ365	2	59	0	0		0	0	51-60
0	YZ366	T/T	G/G	A/A	CT/CT	G/G	A/A	G/A	G/G	CC	YZ366	YZ366	2	57	0	0		0	0	51-60
0	YZ368	T/T	G/G	A/A	CT/CT	G/G	A/G	G/A	G/G	CC	YZ368	YZ368	2	63	0	0		0	0	61-70
0	YZ369	T/A	G/A	G/A	CT/C	T/G	A/A	G/A	G/G	CC	YZ369	YZ369	1	68	0	0		0	0	61-70
0	YZ370	T/T	G/G	G/A	CT/CT	T/G	A/G	G/A	G/A	CT	YZ370	YZ370	1	58	0	0		0	0	51-60
0	YZ371	T/T	G/G	A/A	CT/CT	G/G	A/A	A/A	G/G	CC	YZ371	YZ371	1	51	0	0		0	0	51-60
0	YZ373	T/A	G/A	G/A	CT/C	T/T	A/A	A/A	G/G	CT	YZ373	YZ373	1	66	1	50	40	100	1	61-70
0	YZ374	T/T	G/G	G/A	CT/CT	T/G	A/A	A/A	G/G	CT	YZ374	YZ374	1	51	0	0		0	0	51-60
0	YZ375	T/T	G/G	A/A	CT/CT	G/G	A/A	G/A	G/G	CC	YZ375	YZ375	2	54	0	0		0	0	51-60
0	YZ377	T/T	G/G	G/A	CT/CT	T/G	A/A	G/A	G/G	CT	YZ377	YZ377	1	67	0	0		0	0	61-70
0	YZ378	T/T	G/G	G/G	CT/CT	T/T	A/G	G/A	G/G	TT	YZ378	YZ378	1	80	0			0	0	71-80
0	YZ379	T/T	G/A	G/A	CT/C	T/T	A/A	G/G	G/G	CT	YZ379	YZ379	1	63	0	0		0	0	61-70
0	YZ380	T/T	G/G	G/A	CT/CT	T/G	A/A	G/A	G/G	CT	YZ380	YZ380	1	71	0			0	0	71-80
0	YZ381	T/T	G/G	G/A	CT/CT	T/T	A/A	A/A	G/G	TT	YZ381	YZ381	1	67	0			0	0	61-70
0	YZ382	T/T	G/G	G/A	CT/CT	T/G	A/G	G/A	G/A	CT	YZ382	YZ382	2	66	0	0		0	0	61-70
0	YZ383	T/T	G/G	A/A	CT/CT	G/G	A/G	A/A	G/A	CC	YZ383	YZ383	1	61	1	40	10	20	1	61-70
0	YZ384	T/T	G/G	G/A	CT/CT	T/T	A/A	G/A	G/G	TT	YZ384	YZ384	1	43	0			0	0	41-50
0	YZ385	T/T	G/G	G/A	CT/CT	T/G	A/A	G/A	G/G	CT	YZ385	YZ385	1	53	0	0		0	0	51-60
0	YZ386	T/T	G/A	A/A	CT/CT	G/G	A/A	G/A	G/G	CC	YZ386	YZ386	2	66	0	0		0	0	61-70
0	YZ387	T/T	G/A	G/A	CT/C	T/T	A/G	G/A	G/A	CT	YZ387	YZ387	2	73	0	0		0	0	71-80
0	YZ388	T/T	G/A	A/A	CT/C	T/G	A/A	A/A	G/G	CC	YZ388	YZ388	2	57	0	0		0	0	51-60
0	YZ389	T/T	G/G	A/A	CT/CT	G/G	A/G	G/A	G/A	CC	YZ389	YZ389	2	58	0	0		0	0	51-60
0	YZ390	T/T	G/G	G/G	CT/CT	T/T	A/A	G/G	G/G	TT	YZ390	YZ390	1	63	1	40	17	34	0	61-70
0	YZ391	T/T	G/G	G/A	CT/CT	T/T	A/A	G/A	G/G	TT	YZ391	YZ391	1	71	0	0		0	0	71-80
0	YZ392	T/T	G/G	G/G	CT/CT	T/T	A/G	G/A	G/A	TT	YZ392	YZ392	1	60	0	0		0	0	51-60
0	YZ393	T/T	G/G	G/A	CT/CT	T/G	A/A	G/A	G/G	CT	YZ393	YZ393	1	77	0			0	0	71-80
0	YZ394	T/T	G/A	A/A	CT/C	T/G	A/G	A/A	G/A	CC	YZ394	YZ394	1	78	0			0	0	71-80
0	YZ396	T/T	G/G	G/A	CT/CT	T/G	A/A	A/A	G/G	CT	YZ396	YZ396	1	68	1	50	20	50	0	61-70
0	YZ397	T/T	G/G	A/A	CT/CT	G/G	A/G	A/A	G/A	CC	YZ397	YZ397	1	73	0			0	0	71-80
0	YZ398	T/T	G/G	A/A	CT/CT	G/G	A/A	G/A	G/G	CC	YZ398	YZ398	2	72	0	0		0	0	71-80
0	YZ399	T/T	G/G	A/A	CT/CT	G/G	A/G	A/A	G/A	CC	YZ399	YZ399	2	55	0	0		0	0	51-60
0	YZ400	T/T	G/G	G/A	CT/CT	T/G	A/A	A/A	G/G	CT	YZ400	YZ400	2	74	0	0		0	0	71-80
0	YZ401	T/T	G/A	G/A	C/C	T/T	A/A	G/A	G/G	CT	YZ401	YZ401	2	74	0	0		0	0	71-80
0	YZ404	T/T	G/G	G/G	CT/CT	T/T	A/A	G/G	G/G	TT	YZ404	YZ404	2	45	0	0		0	0	41-50
0	YZ405	T/T	G/G	G/A	CT/CT	T/G	A/G	G/A	G/A	CT	YZ405	YZ405	2	44	0	0		0	0	41-50
0	YZ406	T/T	G/G	G/A	CT/CT	T/G	A/A	A/A	G/G	CT	YZ406	YZ406	1	74	0			0	0	71-80
0	YZ407	T/T	G/G	A/A	CT/CT	G/G	A/A	G/G	G/G	CC	YZ407	YZ407	2	57	0	0		0	0	51-60
0	YZ408	T/T	G/G	A/A	CT/CT	G/G	A/A	G/A	G/G	CC	YZ408	YZ408	2	61	0	0		0	0	61-70
0	YZ409	T/T	G/G	G/A	CT/CT	T/G	A/A	G/A	G/G	CT	YZ409	YZ409	1	61	1	20	40	40	0	61-70
0	YZ410	T/T	G/G	G/A	CT/CT	T/G	A/G	A/A	G/A	CT	YZ410	YZ410	1	49	1	30	30	45	1	41-50
0	YZ411	T/T	G/G	A/A	CT/CT	G/G	A/G	A/A	G/G	CC	YZ411	YZ411	2	55	0	0		0	0	51-60
0	YZ412	T/T	G/G	A/A	CT/CT	G/G	A/A	A/A	G/G	CC	YZ412	YZ412	2	61	0	0		0	0	61-70
0	YZ413	T/T	G/G	G/A	CT/CT	T/G	A/A	A/A	G/G	CT	YZ413	YZ413	2	63	0	0		0	0	61-70
0	YZ415	T/T	G/G	G/A	CT/CT	T/T	A/A	G/A	G/G	TT	YZ415	YZ415	2	57	0	0		0	0	51-60
0	YZ416	T/T	G/G	A/A	CT/CT	G/G	A/A	G/A	G/G	CC	YZ416	YZ416	2	68	0	0		0	0	61-70
0	YZ417	T/T	G/G	G/A	CT/CT	T/G	A/A	G/G	G/G	TT	YZ417	YZ417	1	56	0	0		0	0	51-60
0	YZ419	T/T	G/G	A/A	CT/CT	G/G	A/A	G/A	G/G	CC	YZ419	YZ419	2	54	0	0		0	0	51-60
0	YZ420	T/T	G/A	G/A	CT/C	T/T	A/A	G/A	G/G	CT	YZ420	YZ420	1	74	1	50	30	75	0	71-80
0	YZ422	T/T	G/G	A/A	CT/CT	G/G	A/A	G/A	G/G	CC	YZ422	YZ422	1	46	0	0		0	0	41-50
0	YZ423	T/T	G/A	A/A	CT/C	T/G	A/G	G/A	G/G	CC	YZ423	YZ423	1	69	0			0	0	61-70
0	YZ424	T/T	G/G	A/A	CT/CT	G/G	A/A	G/A	G/G	CC	YZ424	YZ424	2	57	0	0		0	0	51-60
0	YZ426	T/A	G/A	G/A	CT/C	T/T	A/G	G/A	G/A	CT	YZ426	YZ426	1	71	0	0		0	0	71-80
0	YZ427	T/A	G/A	G/A	CT/C	T/T	A/G	A/A	G/A	CT	YZ427	YZ427	1	74	1	50	60	150	0	71-80
0	YZ428	T/T	G/A	G/A	CT/C	T/T	A/A	G/G	G/G	CT	YZ428	YZ428	2	49	0	0		0	0	41-50
0	YZ429	T/A	G/A	G/A	CT/C	T/G	A/G	G/A	G/G	CC	YZ429	YZ429	2	72	0	0		0	0	71-80
0	YZ430	T/T	G/G	A/A	CT/CT	G/G	A/G	G/A	G/A	CC	YZ430	YZ430	2	68	0	0		0	0	61-70
0	YZ431	T/T	G/G	G/A	CT/CT	T/G	A/G	G/A	G/A	CT	YZ431	YZ431	1	55	0	0		0	0	51-60
0	YZ433	T/T	G/G	G/A	CT/CT	T/G	A/A	G/A	G/G	TT	YZ433	YZ433	2	48	0	0		0	0	41-50
0	YZ434	T/T	G/A	A/A	CT/C	T/G	A/A	G/A	G/G	CC	YZ434	YZ434	1	65	0	0		0	0	61-70
0	YZ435	T/T	G/G	A/A	CT/CT	G/G	A/G	A/A	G/A	CC	YZ435	YZ435	1	72	0			0	0	71-80
0	YZ436	T/T	G/A	A/A	CT/CT	G/G	A/A	A/A	G/G	CC	YZ436	YZ436	2	73	0	0		0	0	71-80
0	YZ439	T/T	G/A	G/A	CT/CT	T/G	G/G	A/A	A/A	CT	YZ439	YZ439	1	55	1	20	20	20	1	51-60
0	YZ441	T/T	G/G	G/A	CT/CT	T/G	A/G	G/A	G/A	CT	YZ441	YZ441	2	73	0	0		0	0	71-80
0	YZ442	T/T	G/G	A/A	CT/CT	G/G	A/G	A/A	G/A	CC	YZ442	YZ442	1	77	1	60	20	60	0	71-80
0	YZ445	T/A	G/A	G/A	CT/C	T/T	A/A	G/A	G/G	CT	YZ445	YZ445	1	44	0			0	0	41-50
0	YZ446	T/T	G/A	A/A	CT/C	T/G	A/A	A/A	G/G	CC	YZ446	YZ446	1	46	0			0	0	41-50
0	YZ447	T/T	G/G	G/A	CT/CT	T/T	A/A	A/A	G/G	TT	YZ447	YZ447	1	49	0			0	0	41-50
0	YZ449	T/T	G/G	G/A	CT/CT	T/G	A/G	A/A	G/A	CT	YZ449	YZ449	2	56	0	0		0	0	51-60
0	YZ450	T/T	G/G	A/A	CT/CT	G/G	A/A	G/A	G/G	CC	YZ450	YZ450	2	72	0	0		0	0	71-80
0	YZ451	T/T	G/G	A/A	CT/CT	G/G	G/G	A/A	A/A	CC	YZ451	YZ451	1	72	0			0	0	71-80
0	YZ453	T/T	G/G	A/A	CT/CT	G/G	A/G	G/A	G/A	CC	YZ453	YZ453	2	59	0	0		0	0	51-60
0	YZ454	T/T	G/A	A/A	CT/C	T/G	A/A	G/A	G/G	CC	YZ454	YZ454	2	65	0	0		0	0	61-70
0	YZ455	T/T	G/G	A/A	CT/CT	G/G	A/A	G/G	G/G	CC	YZ455	YZ455	1	67	1	30	20	30	0	61-70
0	YZ457	T/T	G/A	A/A	CT/C	T/G	A/A	G/G	G/G	CC	YZ457	YZ457	1	75	0	0		0	0	71-80
0	YZ458	T/T	G/G	A/A	CT/CT	G/G	A/G	G/A	G/A	CC	YZ458	YZ458	2	57	0	0		0	0	51-60
0	YZ459	T/T	G/A	A/A	CT/CT	G/G	G/G	A/A	A/A	CC	YZ459	YZ459	1	57	0			0	0	51-60
0	YZ462	T/T	G/G	A/A	CT/CT	G/G	A/A	G/A	G/G	CC	YZ462	YZ462	1	63	0			0	0	61-70
0	YZ465	T/T	G/G	A/A	CT/CT	G/G	A/G	A/A	G/A	CC	YZ465	YZ465	1	66	0	0		0	0	61-70
0	YZ467	T/T	G/G	A/A	CT/CT	G/G	A/A	G/A	G/G	CC	YZ467	YZ467	1	58	0	0		0	0	51-60
0	YZ469	T/T	G/A	A/A	CT/C	T/G	A/A	G/A	G/G	TT	YZ469	YZ469	1	69	1	20	5	5	0	61-70
0	YZ471	T/T	G/G	G/A	CT/CT	T/G	A/A	G/A	G/G	CT	YZ471	YZ471	2	46	0	0		0	0	41-50
0	YZ474	T/T	G/G	G/A	CT/CT	T/G	A/G	G/A	G/A	CT	YZ474	YZ474	1	64	0	0		0	0	61-70
0	YZ476	T/T	G/G	G/G	CT/CT	T/T	A/A	A/A	G/G	TT	YZ476	YZ476	2	75	0	0		0	0	71-80
0	YZ477	T/T	G/G	G/A	CT/CT	T/T	A/A	G/G	G/G	TT	YZ477	YZ477	1	61	0			0	0	61-70
0	YZ478	T/T	G/G	A/A	CT/CT	G/G	A/A	G/A	G/G	CC	YZ478	YZ478	2	49	0	0		0	0	41-50
0	YZ481	T/T	G/G	G/G	CT/CT	T/T	A/A	A/A	G/G	TT	YZ481	YZ481	1	71	0	0		0	0	71-80
0	YZ482	T/T	G/G	G/A	CT/CT	T/G	A/G	A/A	G/A	CT	YZ482	YZ482	1	75	1	10	10	5	0	71-80
0	YZ483	T/T	G/G	G/A	CT/CT	T/G	A/A	G/A	G/G	CC	YZ483	YZ483	2	61	0	0		0	0	61-70
0	YZ484	T/A	G/A	G/A	CT/C	T/G	A/G	G/A	G/A	CT	YZ484	YZ484	1	62	1	40	40	80	1	61-70
0	YZ485	T/T	G/A	A/A	CT/C	T/G	A/A	A/A	G/G	CC	YZ485	YZ485	2	52	0	0		0	0	51-60
0	YZ486	T/T	G/A	A/A	CT/C	T/G	A/A	G/A	G/G	CC	YZ486	YZ486	2	56	0	0		0	0	51-60
0	YZ487	T/T	G/G	A/A	CT/CT	G/G	A/A	G/A	G/G	TT	YZ487	YZ487	2	72	0	0		0	0	71-80
0	YZ490	T/T	G/G	A/A	CT/CT	G/G	A/A	G/A	G/G	CC	YZ490	YZ490	1	71	0			0	0	71-80
0	YZ493	T/T	G/G	G/A	CT/CT	T/G	A/A	G/A	G/G	CT	YZ493	YZ493	2	66	0	0		0	0	61-70
0	YZ495	T/T	G/G	G/A	CT/CT	T/G	A/G	G/A	G/G	CT	YZ495	YZ495	2	56	0	0		0	0	51-60
0	YZ496	T/T	G/A	G/A	CT/CT	T/G	A/A	G/A	G/G	CT	YZ496	YZ496	2	58	0	0		0	0	51-60
0	YZ497	T/T	G/G	G/A	CT/CT	T/G	A/A	G/A	G/G	CT	YZ497	YZ497	2	74	0	0		0	0	71-80
0	YZ498	T/T	G/G	G/A	CT/CT	T/G	A/A	G/A	G/G	CT	YZ498	YZ498	1	58	1	1	10	0.5	1	51-60
0	YZ499	T/T	G/G	G/A	CT/CT	T/G	A/A	A/A	G/G	CT	YZ499	YZ499	1	76	1	40	10	20	0	71-80
0	YZ501	T/A	G/A	G/A	CT/C	T/G	A/A	G/A	G/G	CC	YZ501	YZ501	2	73	0	0		0	0	71-80
0	YZ503	T/T	G/G	A/A	CT/CT	G/G	A/G	A/A	G/A	CC	YZ503	YZ503	1	73	0			0	0	71-80
0	YZ504	T/T	G/G	A/A	CT/CT	G/G	A/A	A/A	G/G	CC	YZ504	YZ504	1	74	0			0	0	71-80
0	YZ505	T/T	G/G	A/A	CT/CT	G/G	A/A	A/A	G/G	CC	YZ505	YZ505	2	44	0	0		0	0	41-50
0	YZ507	T/T	G/G	A/A	CT/CT	G/G	A/A	G/A	G/G	CC	YZ507	YZ507	1	73	0			0	0	71-80
0	YZ508	T/T	G/A	A/A	CT/C	T/G	G/G	A/A	G/A	CC	YZ508	YZ508	2	62	0	0		0	0	61-70
0	YZ509	T/T	G/G	G/A	CT/CT	T/G	A/A	G/A	G/G	CT	YZ509	YZ509	2	73	0	0		0	0	71-80
0	YZ510	T/A	G/A	G/A	CT/C	T/T	A/A	G/A	G/G	CT	YZ510	YZ510	1	49	0	0		0	0	41-50
0	YZ512	T/T	G/G	G/A	CT/CT	T/G	G/G	A/A	A/A	CT	YZ512	YZ512	1	57	0			0	0	51-60
0	YZ513	T/T	G/G	A/A	CT/CT	G/G	A/A	A/A	G/G	CC	YZ513	YZ513	1	57	1	30	20	30	0	51-60
0	YZ514	T/T	G/G	G/A	CT/CT	T/G	A/A	A/A	G/G	CT	YZ514	YZ514	1	63	1	40	60	120	1	61-70
0	YZ515	T/T	G/G	G/A	CT/CT	T/G	A/G	A/A	G/A	CT	YZ515	YZ515	1	63	1	10	40	20	1	61-70
0	YZ516	T/T	G/G	G/A	CT/CT	T/G	A/G	G/A	G/A	CT	YZ516	YZ516	1	64	0			0	0	61-70
0	YZ517	T/T	G/G	G/A	CT/CT	T/G	A/A	A/A	G/G	CT	YZ517	YZ517	1	65	0	0		0	0	61-70
0	YZ518	A/A	A/A	G/A	C/C	T/T	A/G	G/A	G/A	CC	YZ518	YZ518	1	70	0			0	0	61-70
0	YZ519	T/T	G/A	A/A	C/C	T/G	A/G	G/A	G/G	CC	YZ519	YZ519	1	71	1	50	20	50	0	71-80
0	YZ520	T/T	G/G	A/A	CT/CT	G/G	A/G	A/A	G/A	CC	YZ520	YZ520	1	72	0			0	0	71-80
0	YZ521	T/T	G/G	A/A	CT/CT	G/G	A/A	A/A	G/G	CC	YZ521	YZ521	1	55	0			0	0	51-60
0	YZ525	T/T	G/G	G/A	CT/CT	T/G	A/A	G/G	G/G	CT	YZ525	YZ525	1	55	0			0	0	51-60
0	YZ526	T/T	G/A	G/A	CT/C	T/T	A/A	G/A	G/G	CT	YZ526	YZ526	1	56	0			0	0	51-60
0	YZ528	T/T	G/G	G/A	CT/CT	T/G	G/G	A/A	A/A	CT	YZ528	YZ528	1	56	1	10	10	5	0	51-60
0	YZ530	T/T	G/A	A/A	CT/C	T/G	A/A	G/A	G/G	CC	YZ530	YZ530	1	63	0	0		0	0	61-70
0	YZ531	T/T	G/G	G/A	CT/CT	T/G	A/A	A/A	G/G	CT	YZ531	YZ531	1	48	0			0	0	41-50
0	YZ533	T/T	G/A	G/A	CT/C	T/T	A/A	A/A	G/G	CT	YZ533	YZ533	1	61	0	0		0	0	61-70
0	YZ534	T/T	G/G	G/A	CT/CT	T/G	A/A	G/G	G/G	CT	YZ534	YZ534	1	62	0			0	1	61-70
0	YZ535	T/T	G/G	G/A	CT/CT	T/G	A/A	G/A	G/G	CT	YZ535	YZ535	1	62	1	30	20	30	1	61-70
0	YZ536	T/T	G/G	A/A	CT/CT	G/G	G/G	A/A	A/A	CC	YZ536	YZ536	1	61	0	0		0	0	61-70
0	YZ537	T/T	G/G	A/A	CT/CT	G/G	A/A	G/A	G/G	CC	YZ537	YZ537	1	64	0			0	0	61-70
0	YZ538	T/T	G/G	A/A	CT/CT	G/G	A/G	A/A	G/A	CC	YZ538	YZ538	1	58	0			0	0	51-60
0	YZ539	T/T	G/G	A/A	CT/CT	G/G	A/A	A/A	G/G	CC	YZ539	YZ539	1	63	0			0	0	61-70
0	YZ540	T/T	G/A	A/A	CT/C	T/G	A/G	G/A	G/A	CC	YZ540	YZ540	1	59	1	40	30	60	0	51-60
0	YZ541	T/T	G/A	A/A	CT/C	T/G	A/G	A/A	G/A	CC	YZ541	YZ541	1	61	1	40	30	60	1	61-70
0	YZ543	T/T	G/G	A/A	CT/CT	G/G	A/A	G/A	G/G	CC	YZ543	YZ543	1	56	0			0	0	51-60
0	YZ544	T/T	G/G	A/A	CT/CT	G/G	A/G	G/A	G/A	CC	YZ544	YZ544	1	48	1	30	60	90	1	41-50
0	YZ545	T/T	G/G	G/A	CT/CT	T/T	A/A	A/A	G/G	TT	YZ545	YZ545	2	64	0	0		0	0	61-70
0	YZ546	T/T	G/G	G/A	CT/CT	T/G	A/A	G/A	G/G	CT	YZ546	YZ546	2	63	0	0		0	0	61-70
0	YZ547	T/T	G/G	A/A	CT/CT	G/G	A/G	A/A	G/A	CC	YZ547	YZ547	1	65	0			0	0	61-70
0	YZ548	T/T	G/G	A/A	CT/CT	G/G	A/A	G/A	G/G	CC	YZ548	YZ548	1	48	1	30	10	15	0	41-50
0	YZ551	T/T	G/G	A/A	CT/CT	G/G	A/A	A/A	G/G	CC	YZ551	YZ551	1	66	1	40	60	120	1	61-70
0	YZ552	T/T	G/G	G/A	CT/CT	T/G	A/A	G/A	G/G	CT	YZ552	YZ552	1	65	1	20	40	40	1	61-70
0	YZ553	T/T	G/A	A/A	CT/C	T/G	A/A	A/A	G/G	CC	YZ553	YZ553	2	59	0	0		0	0	51-60
0	GZ2	T/T	G/G	G/A	CT/CT	T/T	A/A	A/A	G/G	TT	GZ2	GZ2	1	52	0			0	0	51-60
0	GZ3	T/T	G/G	G/A	CT/CT	T/G	A/A	A/A	G/G	CT	GZ3	GZ3	2	76	0			0	0	71-80
0	GZ4	T/T	G/G	G/A	CT/CT	T/G	A/A	G/A	G/G	CT	GZ4	GZ4	2	69	0			0	0	61-70
0	GZ5	T/T	G/G	A/A	CT/CT	G/G	A/G	A/A	G/A	CC	GZ5	GZ5	1	53	0			0	0	51-60
0	GZ6	T/A	G/A	G/A	CT/C	T/G	A/A	G/G	G/G	CC	GZ6	GZ6	1	78	0			0	0	71-80
0	GZ7	T/T	G/G	G/A	CT/CT	G/G	A/A	G/A	G/G	CT	GZ7	GZ7	2	52	0			0	0	51-60
0	GZ8	T/T	G/G	A/A	CT/CT	G/G	A/A	G/G	G/G	CC	GZ8	GZ8	2	51	0			0	0	51-60
0	GZ9	T/T	G/G	G/A	CT/CT	T/G	A/A	G/G	G/G	CT	GZ9	GZ9	2	67	0			0	0	61-70
0	GZ11	T/T	G/G	G/A	CT/CT	T/G	A/A	A/A	G/G	CT	GZ11	GZ11	2	59	0			0	0	51-60
0	GZ12	T/T	G/A	G/A	CT/C	T/T	A/A	G/G	G/G	CT	GZ12	GZ12	1	57	0			0	0	51-60
0	GZ13	T/T	G/G	G/G	CT/CT	T/T	A/A	G/A	G/G	TT	GZ13	GZ13	1	55	0			0	0	51-60
0	GZ14	T/T	G/A	A/A	CT/C	T/G	A/G	G/A	G/A	CC	GZ14	GZ14	2	67	0			0	0	61-70
0	GZ15	T/T	G/G	G/A	CT/CT	T/G	A/G	A/A	G/A	CT	GZ15	GZ15	2	59	0			0	0	51-60
0	GZ16	T/T	G/G	G/A	CT/CT	T/T	A/A	A/A	G/G	CT	GZ16	GZ16	2	64	0			0	0	61-70
0	GZ17	T/T	G/G	G/A	CT/CT	T/G	A/G	A/A	G/A	CT	GZ17	GZ17	1	57	0			0	0	51-60
0	GZ18	T/T	G/G	A/A	CT/CT	G/G	G/G	A/A	A/A	CC	GZ18	GZ18	1	60	1	20	35	35	1	51-60
0	GZ19	T/T	G/G	A/A	CT/CT	G/G	A/G	A/A	G/A	CC	GZ19	GZ19	2	61	0			0	0	61-70
0	GZ20	T/T	G/G	G/G	CT/CT	T/T	A/A	G/G	G/G	TT	GZ20	GZ20	1	64	1	10	32	16	1	61-70
0	GZ22	T/T	G/G	G/G	CT/CT	T/T	A/A	G/G	G/G	TT	GZ22	GZ22	2	56	0			0	0	51-60
0	GZ23	T/T	G/A	G/A	CT/CT	T/T	A/A	A/A	G/G	CT	GZ23	GZ23	2	68	0			0	1	61-70
0	GZ24	T/T	G/G	A/A	CT/CT	G/G	A/A	G/A	G/G	CC	GZ24	GZ24	1	75	1	30	40	60	1	71-80
0	GZ25	T/T	G/A	A/A	CT/C	T/G	A/A	A/A	G/G	CC	GZ25	GZ25	1	50	0			0	0	41-50
0	GZ26	T/T	G/G	G/A	CT/CT	T/G	A/G	G/A	G/A	CT	GZ26	GZ26	2	61	0			0	0	61-70
0	GZ27	T/T	G/G	A/A	CT/CT	G/G	A/G	G/A	G/A	CC	GZ27	GZ27	2	64	0			0	0	61-70
0	GZ28	T/A	A/A	G/A	C/C	T/T	A/G	G/A	G/A	CC	GZ28	GZ28	1	62	0			0	0	61-70
0	GZ29	T/T	G/G	G/A	CT/CT	T/G	A/A	A/A	G/G	CT	GZ29	GZ29	1	55	0			0	0	51-60
0	GZ32	T/T	A/A	A/A	C/C	T/T	A/A	G/G	G/G	CC	GZ32	GZ32	1	62	1	20	30	30	0	61-70
0	GZ33	T/T	G/G	G/A	CT/CT	T/G	A/A	G/A	G/G	CT	GZ33	GZ33	1	62	1	10	30	15	1	61-70
0	GZ34	T/T	G/G	A/A	CT/CT	G/G	A/A	G/A	G/G	CC	GZ34	GZ34	2	58	0			0	0	51-60
0	GZ36	T/T	G/A	G/A	CT/C	T/T	A/G	G/A	G/A	CT	GZ36	GZ36	2	77	0			0	0	71-80
0	GZ37	T/T	G/G	G/A	CT/CT	T/G	A/A	G/A	G/G	CT	GZ37	GZ37	1	62	1	20	30	30	0	61-70
0	GZ38	T/A	G/A	G/A	CT/C	T/T	A/A	G/A	G/G	CT	GZ38	GZ38	2	61	0			0	0	61-70
0	GZ40	T/T	G/G	A/A	CT/CT	G/G	A/G	G/A	G/A	CC	GZ40	GZ40	2	55	0			0	0	51-60
0	GZ41	T/T	G/G	G/A	CT/CT	T/G	A/G	A/A	G/A	CT	GZ41	GZ41	1	56	1	20	30	30	1	51-60
0	GZ42	T/T	G/G	A/A	CT/CT	G/G	G/G	A/A	G/A	CC	GZ42	GZ42	1	54	0			0	0	51-60
0	GZ43	T/T	G/G	G/A	CT/CT	T/G	A/G	G/A	G/A	CT	GZ43	GZ43	2	67	0			0	0	61-70
0	GZ44	T/T	G/G	A/A	CT/CT	G/G	A/G	G/A	G/A	CC	GZ44	GZ44	1	55	1	30	30	45	1	51-60
0	GZ45	T/T	G/G	A/A	CT/CT	G/G	A/A	G/A	G/G	CC	GZ45	GZ45	1	73	0			0	1	71-80
0	GZ46	T/T	G/G	G/A	CT/CT	T/T	A/A	G/A	G/G	TT	GZ46	GZ46	1	55	0			0	0	51-60
0	GZ47	T/A	G/A	G/A	C/C	T/T	A/A	G/A	G/G	CT	GZ47	GZ47	1	54	0			0	0	51-60
0	GZ48	T/T	G/G	A/A	CT/CT	G/G	A/A	G/A	G/G	CC	GZ48	GZ48	1	52	1	13	25	16.25	1	51-60
0	GZ49	T/T	G/G	G/A	CT/CT	T/G	A/A	G/G	G/G	CT	GZ49	GZ49	2	58	0			0	0	51-60
0	GZ50	T/T	G/G	G/A	CT/CT	T/G	A/G	A/A	G/A	CT	GZ50	GZ50	2	69	0			0	0	61-70
0	GZ51	T/T	G/G	G/A	CT/CT	T/T	A/A	G/A	G/G	TT	GZ51	GZ51	1	89	0			0	0	81-90
0	GZ52	T/T	G/G	G/A	CT/CT	T/G	G/G	A/A	A/A	CT	GZ52	GZ52	2	57	0			0	0	51-60
0	GZ53	T/A	G/A	G/A	CT/C	T/G	A/G	G/G	G/A	CC	GZ53	GZ53	2	68	0			0	0	61-70
0	GZ55	T/T	G/G	G/A	CT/CT	T/G	A/A	G/A	G/G	CT	GZ55	GZ55	1	60	1	40	40	80	0	51-60
0	GZ56	T/T	G/A	A/A	C/C	T/G	A/A	G/A	G/G	CC	GZ56	GZ56	1	62	0			0	0	61-70
0	GZ57	T/T	G/A	G/A	CT/C	T/T	A/G	G/A	G/G	CT	GZ57	GZ57	2	60	0			0	0	51-60
0	GZ58	T/T	G/A	G/A	CT/C	T/T	A/A	G/G	G/G	CT	GZ58	GZ58	2	50	0			0	0	41-50
0	GZ59	T/T	G/G	G/A	CT/CT	T/G	A/A	A/A	G/G	CT	GZ59	GZ59	1	57	0			0	0	51-60
0	GZ60	T/T	G/G	A/A	CT/CT	G/G	A/A	G/A	G/G	CC	GZ60	GZ60	1	58	0			0	0	51-60
0	GZ61	T/T	G/A	G/A	CT/C	T/T	A/G	A/A	G/A	CT	GZ61	GZ61	1	60	0			0	0	51-60
0	GZ62	T/T	G/G	G/A	CT/CT	T/G	A/A	G/A	G/G	CT	GZ62	GZ62	1	50	0			0	0	41-50
0	GZ63	T/A	G/A	G/A	CT/C	T/G	A/A	G/G	G/G	CC	GZ63	GZ63	1	60	1	40	30	60	0	51-60
0	GZ64	T/T	G/G	G/A	CT/CT	T/G	A/A	G/G	G/G	CT	GZ64	GZ64	2	57	0			0	0	51-60
0	GZ65	T/T	G/A	A/A	CT/C	T/G	A/A	G/A	G/G	CC	GZ65	GZ65	1	52	1	20	25	25	1	51-60
0	GZ66	T/T	G/G	G/A	CT/CT	T/G	A/G	G/A	G/A	CT	GZ66	GZ66	1	70	0			0	0	61-70
0	GZ67	T/T	G/G	G/G	CT/CT	T/T	A/G	G/A	G/A	TT	GZ67	GZ67	1	60	0			0	0	51-60
0	GZ68	T/T	G/G	G/A	CT/CT	T/G	A/G	A/A	G/A	CT	GZ68	GZ68	1	81	1	20	60	60	0	81-90
0	GZ70	T/A	G/A	G/A	CT/C	T/T	A/A	A/A	G/G	CT	GZ70	GZ70	1	50	0			0	0	41-50
0	GZ71	T/T	G/G	G/G	CT/CT	T/T	A/A	A/A	G/G	TT	GZ71	GZ71	2	54	0			0	0	51-60
0	GZ72	T/T	G/G	G/A	CT/CT	T/G	G/G	A/A	G/A	CT	GZ72	GZ72	2	50	0			0	0	41-50
0	GZ73	T/T	G/A	A/A	CT/CT	G/G	A/A	G/A	G/G	CC	GZ73	GZ73	2	56	0			0	0	51-60
0	GZ75	T/T	G/G	G/A	CT/CT	T/G	A/A	G/A	G/G	CT	GZ75	GZ75	1	60	0			0	0	51-60
0	GZ76	T/T	G/G	A/A	CT/CT	G/G	A/G	A/A	G/A	CC	GZ76	GZ76	2	57	0			0	0	51-60
0	GZ77	T/T	G/G	G/A	CT/CT	T/G	A/A	G/A	G/G	CT	GZ77	GZ77	2	54	0			0	0	51-60
0	GZ78	T/A	G/A	G/A	CT/C	T/G	A/G	G/A	G/A	CC	GZ78	GZ78	2	73	0			0	0	71-80
0	GZ79	T/T	G/G	A/A	CT/CT	G/G	A/A	G/G	G/G	CC	GZ79	GZ79	1	75	1	10	45	22.5	1	71-80
0	GZ80	T/T	G/G	G/A	CT/CT	T/G	A/A	G/G	G/G	CT	GZ80	GZ80	1	54	1	20	25	25	0	51-60
0	GZ82	T/T	G/G	A/A	CT/CT	G/G	A/A	G/A	G/G	CC	GZ82	GZ82	1	67	1	20	40	40	1	61-70
0	GZ83	T/T	G/G	A/A	CT/CT	G/G	A/A	A/A	G/G	CC	GZ83	GZ83	1	84	0			0	0	81-90
0	GZ84	T/T	G/G	G/G	CT/CT	T/T	A/G	G/A	G/A	TT	GZ84	GZ84	2	77	0			0	0	71-80
0	GZ85	T/T	G/G	A/A	CT/CT	G/G	A/G	G/A	G/A	CC	GZ85	GZ85	2	79	0			0	0	71-80
0	GZ86	T/T	G/G	G/A	CT/CT	T/G	A/G	A/A	G/G	CT	GZ86	GZ86	1	61	0			0	0	61-70
0	GZ87	T/T	G/G	G/A	CT/CT	T/G	A/A	G/G	G/G	CT	GZ87	GZ87	1	64	0			0	0	61-70
0	GZ88	T/T	G/G	G/A	CT/CT	T/G	A/G	A/A	G/A	TT	GZ88	GZ88	2	59	0			0	0	51-60
0	GZ89	T/A	G/A	G/A	CT/C	T/T	A/A	G/G	G/G	CT	GZ89	GZ89	1	80	0			0	0	71-80
0	GZ90	T/T	G/G	G/A	CT/CT	T/G	A/G	A/A	G/A	CT	GZ90	GZ90	2	56	0			0	0	51-60
0	GZ91	T/T	G/G	G/G	CT/CT	T/T	A/A	G/A	G/G	TT	GZ91	GZ91	1	60	0			0	0	51-60
0	GZ92	T/T	G/A	A/A	CT/C	T/G	G/G	A/A	A/A	CC	GZ92	GZ92	1	54	0			0	0	51-60
0	GZ93	T/T	G/G	G/A	CT/CT	T/G	A/G	G/A	G/A	CT	GZ93	GZ93	2	61	0			0	0	61-70
0	GZ94	T/A	G/A	G/A	CT/C	T/T	A/G	A/A	G/A	CT	GZ94	GZ94	1	72	0			0	0	71-80
0	GZ96	T/T	G/G	A/A	CT/CT	G/G	A/A	G/G	G/G	CC	GZ96	GZ96	2	57	0			0	0	51-60
0	GZ97	T/T	G/G	G/A	CT/CT	T/G	A/A	G/A	G/G	CT	GZ97	GZ97	1	53	0			0	0	51-60
0	GZ98	T/T	G/G	G/A	CT/CT	T/G	G/G	A/A	G/A	TT	GZ98	GZ98	1	59	0			0	0	51-60
0	GZ99	T/T	G/G	A/A	CT/CT	G/G	A/G	G/A	G/A	CC	GZ99	GZ99	1	55	0			0	0	51-60
0	GZ100	T/T	G/G	G/G	CT/CT	T/T	A/G	A/A	G/A	TT	GZ100	GZ100	1	52	0			0	0	51-60
0	GZ101	T/T	G/G	G/G	CT/CT	T/T	A/A	G/G	G/G	TT	GZ101	GZ101	2	66	0			0	0	61-70
0	GZ102	T/T	G/G	A/A	CT/CT	T/G	A/A	A/A	G/G	CC	GZ102	GZ102	1	76	0			0	0	71-80
0	GZ104	T/T	G/G	A/A	CT/CT	G/G	A/A	G/G	G/G	CC	GZ104	GZ104	2	63	0			0	0	61-70
0	GZ105	T/T	G/G	A/A	CT/CT	G/G	A/A	G/A	G/G	CC	GZ105	GZ105	2	65	0			0	0	61-70
0	GZ106	T/T	G/G	G/A	CT/CT	T/G	A/G	G/A	G/A	CT	GZ106	GZ106	1	59	1	70	40	140	0	51-60
0	GZ107	T/T	G/A	G/A	CT/CT	T/G	A/A	A/A	G/G	CT	GZ107	GZ107	2	50	0			0	0	41-50
0	GZ109	T/T	G/G	G/G	CT/CT	T/T	A/G	G/A	G/A	TT	GZ109	GZ109	1	54	0			0	0	51-60
0	GZ110	T/T	G/G	A/A	CT/CT	G/G	A/A	G/A	G/G	CC	GZ110	GZ110	2	57	0			0	0	51-60
0	zc370	T/T	G/G	A/A	CT/CT	G/G	A/A	G/G	G/G	CC	zc370	zc370	1	54	1			5		51-60
0	zc371	T/T	G/A	G/A	CT/C	T/T	A/A	A/A	G/G	CT	zc371	zc371	1	51	1			9		51-60
0	zc384	T/A	G/A	G/A	CT/C	T/T	A/A	A/A	G/G	CT	zc384	zc384	1	51	1			21		51-60
0	zc388	T/T	G/A	G/A	CT/C	T/T	A/A	G/A	G/G	CT	zc388	zc388	1	53	0			0		51-60
0	zc399	T/T	G/A	A/A	CT/C	T/G	A/G	G/A	G/A	CC	zc399	zc399	1	57	1			5		51-60
0	zc407	T/T	G/G	G/A	CT/CT	T/G	A/G	G/A	G/A	CT	zc407	zc407	1	55	0			0		51-60
0	zc409	T/T	G/G	A/A	CT/CT	G/G	A/A	A/A	G/G	CC	zc409	zc409	1	54	0			0		51-60
0	zc411	T/T	G/A	A/A	CT/C	T/G	A/A	A/A	G/G	CC	zc411	zc411	1	52	1			10		51-60
0	zc413	T/T	G/G	A/A	CT/CT	G/G	A/G	A/A	G/A	CC	zc413	zc413	1	51	0			0		51-60
0	zc416	T/T	G/G	G/A	CT/CT	T/G	A/A	A/A	G/G	CT	zc416	zc416	1	56	1			20		51-60
0	zc423	T/T	G/A	G/A	CT/CT	T/G	A/A	G/A	G/G	CT	zc423	zc423	1	53	0			0		51-60
0	zc430	T/T	G/G	G/A	CT/CT	T/G	A/G	G/A	G/A	CT	zc430	zc430	1	56	1			40		51-60
0	zc432	T/T	G/A	G/A	CT/C	T/T	A/G	A/A	G/A	CT	zc432	zc432	1	54	1			20		51-60
0	zc441	T/T	G/A	A/A	CT/C	T/G	A/A	G/A	G/G	CC	zc441	zc441	1	56	1			25		51-60
0	zc444	T/T	G/G	G/A	CT/CT	T/G	A/A	G/A	G/G	CT	zc444	zc444	1	52	1			15		51-60
0	zc445	T/T	G/A	A/A	CT/C	T/G	A/A	G/G	G/G	CC	zc445	zc445	1	52	1			8		51-60
0	zc446	T/T	G/G	A/A	CT/CT	G/G	A/A	G/A	G/G	CC	zc446	zc446	1	52	1			6		51-60
0	zc450	T/T	G/G	G/A	CT/CT	T/G	A/G	G/A	G/A	CT	zc450	zc450	1	54	1			8		51-60
0	zc455	T/T	G/G	A/A	CT/CT	G/G	A/A	G/A	G/G	CC	zc455	zc455	1	55	1			10		51-60
0	zc460	T/T	G/G	A/A	CT/CT	G/G	A/A	A/A	G/G	CC	zc460	zc460	1	57	1			20		51-60
0	zc461	T/T	G/G	G/A	CT/CT	T/G	A/A	G/G	G/G	CT	zc461	zc461	1	60	1			9		51-60
0	zc462	T/T	G/G	A/A	CT/CT	G/G	A/G	G/A	G/A	CC	zc462	zc462	1	52	1			24		51-60
0	zc464	T/T	G/G	G/G	CT/CT	T/T	A/G	A/A	G/A	TT	zc464	zc464	1	55	1			32		51-60
0	zc465	T/T	G/G	A/A	CT/CT	G/G	A/G	A/A	G/A	CC	zc465	zc465	1	52	1			21		51-60
0	zc467	T/T	G/G	A/A	CT/CT	G/G	A/A	G/A	G/G	CC	zc467	zc467	1	58	1			20		51-60
0	zc468	T/T	G/A	A/A	CT/CT	G/G	A/A	G/A	G/G	CC	zc468	zc468	1	54	1			10		51-60
0	zc479	T/T	G/G	G/A	CT/CT	T/G	A/A	G/A	G/G	CT	zc479	zc479	1	54	1			20		51-60
0	zc482	T/T	G/G	G/A	CT/CT	T/T	A/A	G/A	G/G	TT	zc482	zc482	1	52	1			20		51-60
0	zc487	T/T	G/G	A/A	CT/CT	G/G	A/A	A/A	G/G	CC	zc487	zc487	1	55	1			40		51-60
0	zc489	T/T	G/G	A/A	CT/CT	G/G	A/A	G/A	G/G	CC	zc489	zc489	1	59	1			15		51-60
0	zc491	T/T	G/G	A/A	CT/CT	G/G	A/A	G/G	G/G	CC	zc491	zc491	1	52	1			8		51-60
0	zc492	T/T	G/G	G/A	CT/CT	T/G	A/A	G/G	G/G	TT	zc492	zc492	1	59	1			6		51-60
0	zc496	T/T	G/G	A/A	CT/CT	G/G	A/A	G/A	G/G	CC	zc496	zc496	1	54	1			8		51-60
0	zc502	T/T	G/A	G/A	CT/C	T/T	A/G	A/A	G/A	CT	zc502	zc502	1	55	1			10		51-60
0	zc507	T/T	G/G	A/A	CT/CT	G/G	A/A	A/A	G/G	CC	zc507	zc507	1	53	1			20		51-60
0	zc514	T/T	G/A	G/A	CT/CT	T/G	A/A	A/A	G/G	CT	zc514	zc514	1	56	1			54		51-60
0	zc516	T/T	G/G	G/A	CT/CT	T/G	A/A	G/A	G/G	CT	zc516	zc516	1	65	1			42		61-70
0	Z11	T/T	G/A	A/A	CT/CT	G/G	A/G	A/A	G/A	CC	Z11	Z11	1	53	1			17		51-60
0	Z5	T/T	G/G	A/A	CT/CT	G/G	A/G	G/A	G/A	CC	Z5	Z5	1	52	0			0		51-60
0	Z8	T/T	G/G	A/A	CT/CT	G/G	A/G	G/A	G/A	CC	Z8	Z8	1	53	1			25		51-60

## Sheet: NSCLC(N=700)
group	rs28992491	rs67945626	rs79361899	gender	age	smoking	smoking pack-year
1	A/G	A/A	G/A	2	70	0	0
1	A/A	G/A	G/G	1	43	1	20
1	A/A	G/A	G/G	2	65	0	0
1	A/A	G/A	G/G	1	62	1	10.5
1	A/A	G/A	G/G	2	27	0	0
1	A/G	G/A	G/G	1	63	1	22.5
1	G/G	A/A	A/A	2	50	0	0
1	A/A	G/A	G/G	2	76	0	0
1	A/G	G/A	G/G	2	48	0	0
1	A/A	G/A	G/G	1	64	1	10
1	A/G	G/A	G/G	1	56	0	0
1	A/A	A/A	G/G	2	68	0	0
1	G/G	A/A	A/A	1	67	0	0
1	A/A	G/G	G/A	1	76	0	0
1	A/A	G/G	G/G	2	55	0	0
1	A/G	G/A	G/A	1	75	1	50
1	A/A	G/A	G/G	1	62	1	45
1	A/G	G/A	G/A	1	48	1	24
1	G/G	A/A	G/A	1	43	0	0
1	A/A	A/A	G/G	2	42	0	0
1	A/G	A/A	G/A	1	78	1	34
1	A/G	A/A	G/A	1	75	1	20
1	A/G	G/A	G/A	1	59	1	15
1	A/G	A/A	G/A	1	56	0	0
1	A/G	A/A	G/A	1	52	1	50
1	A/A	A/A	G/G	1	52	1	45
1	A/G	A/A	G/A	1	59	0	0
1	A/A	G/G	G/G	2	54	0	0
1	G/G	A/A	A/A	1	67	1	44
1	A/A	G/A	G/G	1	56	1	68
1	A/A	G/G	G/G	2	53	0	0
1	A/G	A/A	G/A	2	84	0	0
1	A/A	G/A	G/G	1	64	1	40
1	A/G	G/A	G/A	2	86	0	0
1	A/A	G/G	G/G	1	53	1	20
1	A/A	G/G	G/G	1	48	0	0
1	A/G	A/A	G/A	2	66	0	0
1	A/A	A/A	G/G	1	65	0	0
1	A/A	G/A	G/G	1	68	0	0
1	A/A	G/A	G/G	1	48	1	24
1	A/A	G/G	G/G	1	60	1	15
1	G/G	A/A	A/A	1	70	0	0
1	A/G	G/A	G/A	1	52	0	0
1	A/A	A/A	G/G	1	54	0	0
1	A/A	G/A	G/G	1	72	1	54
1	G/G	A/A	G/A	1	55	0	0
1	A/A	G/A	G/G	1	53	0	0
1	A/G	G/A	G/A	1	65	1	52.5
1	A/A	G/A	G/G	2	45	0	0
1	G/G	A/A	A/A	2	48	0	0
1	A/G	G/A	G/A	2	50	0	0
1	A/G	A/A	G/A	1	64	0	0
1	A/G	A/A	G/A	1	64	1	30
1	A/A	A/A	G/G	1	57	0	0
1	A/A	G/A	G/G	2	42	0	0
1	A/A	G/A	G/G	1	70	1	90
1	A/G	A/A	G/G	1	56	1	30
1	A/A	A/A	G/G	1	69	1	44
1	A/G	G/A	G/G	1	43	1	10
1	A/A	A/A	G/G	1	61	0	0
1	A/A	G/G	G/G	2	67	0	0
1	A/A	G/G	G/G	2	59	0	0
1	G/G	A/A	A/A	2	57	0	0
1	A/A	G/A	G/G	1	76	1	8
1	A/A	G/G	G/G	2	61	0	0
1	A/A	G/A	G/G	2	48	0	0
1	A/G	A/A	G/A	1	29	0	0
1	A/A	G/A	G/G	1	54	1	1
1	A/A	G/A	G/G	1	62	1	28
1	A/A	A/A	G/G	2	40	0	0
1	A/A	G/G	G/G	1	53	0	0
1	A/G	A/A	G/A	1	71	0	0
1	A/A	G/G	G/G	1	54	0	0
1	A/A	G/A	G/G	1	54	0	0
1	A/G	G/A	G/A	1	43	0	0
1	A/G	A/A	G/A	1	68	1	10
1	A/G	G/A	G/A	2	39	0	0
1	A/G	A/A	G/A	1	60	1	15
1	A/G	A/A	G/G	1	81	1	25
1	A/G	G/A	G/A	2	50	0	0
1	A/G	A/A	G/A	1	64	1	15
1	A/G	A/A	G/A	1	55	1	15
1	A/G	A/A	G/A	1	66	1	40
1	A/A	G/G	G/G	1	65	0	0
1	A/A	G/A	G/G	1	58	1	45
1	A/G	G/A	G/A	1	56	1	20
1	A/A	G/A	G/G	2	59	0	0
1	A/G	G/A	G/A	1	52	0	0
1	A/A	A/A	G/G	1	71	0	0
1	A/A	A/A	G/G	2	84	0	0
1	A/G	A/A	G/A	2	60	0	0
1	A/A	G/A	G/G	1	52	0	0
1	A/A	G/A	G/G	2	57	0	0
1	A/A	G/A	G/G	1	64	1	5.625
1	A/A	G/A	G/G	1	50	1	22.5
1	A/A	G/G	G/G	1	55	0	0
1	A/G	A/A	G/A	1	70	1	20
1	A/A	G/A	G/G	2	42	0	0
1	A/G	G/A	G/A	1	63	0	0
1	A/G	G/A	G/A	2	72	0	0
1	A/A	A/A	G/G	1	74	1	20
1	A/A	G/A	G/G	1	47	1	30
1	A/A	G/A	G/G	2	80	0	0
1	A/G	A/A	G/A	1	59	1	7.5
1	A/A	A/A	G/G	1	63	1	40
1	A/G	A/A	G/G	2	60	0	0
1	A/A	G/A	G/G	1	56	1	30
1	A/A	G/A	G/G	1	65	0	0
1	A/G	A/A	G/A	2	59	0	0
1	A/A	G/A	G/G	1	59	1	45
1	A/A	G/A	G/G	1	61	1	30
1	G/G	A/A	A/A	1	59	1	30
1	A/A	G/G	G/G	2	49	0	0
1	A/A	G/A	G/G	1	62	1	40
1	A/A	G/A	G/G	1	63	0	0
1	A/G	G/A	G/A	1	64	1	100
1	A/A	G/A	G/G	2	54	0	0
1	A/A	G/A	G/G	1	63	1	40
1	G/G	A/A	A/A	2	67	0	0
1	A/G	G/A	G/A	2	58	0	0
1	A/G	A/A	G/G	2	56	0	0
1	A/A	G/G	G/G	2	63	0	0
1	A/G	A/A	G/A	1	46	0	0
1	A/A	A/A	G/G	2	71	0	0
1	A/A	G/G	G/G	1	56	0	0
1	A/A	A/A	G/G	1	46	1	15
1	G/G	A/A	A/A	1	64	1	15
1	A/A	G/A	G/G	1	54	1	10
1	G/G	A/A	A/A	2	70	0	0
1	A/A	G/G	G/G	2	39	0	0
1	A/G	G/A	G/A	1	67	1	40
1	A/G	G/A	G/A	1	40	1	20
1	A/A	G/G	G/G	1	62	1	40
1	A/A	G/G	G/G	2	61	0	0
1	A/A	G/A	G/G	1	66	1	40
1	A/A	G/A	G/G	2	58	0	0
1	A/A	G/A	G/G	1	57	1	30
1	A/G	A/A	G/A	1	78	0	0
1	A/A	A/A	G/G	1	66	0	0
1	A/G	G/A	G/A	2	79	0	0
1	A/G	A/A	G/G	1	52	1	20
1	A/A	G/G	G/G	2	74	0	0
1	A/G	G/A	G/G	1	60	1	30
1	A/A	G/A	G/G	1	69	0	0
1	A/A	A/A	G/G	2	46	0	0
1	A/A	A/A	G/G	2	57	0	0
1	A/G	G/A	G/A	1	61	1	40
1	A/A	A/A	G/G	1	67	0	0
1	A/G	G/A	G/A	1	61	1	60
1	A/A	A/A	G/G	2	49	0	0
1	A/A	G/G	G/G	1	63	1	40
1	A/A	G/A	G/G	2	59	0	0
1	A/A	G/A	G/G	1	58	1	40
1	A/G	A/A	G/A	1	64	1	40
1	A/A	G/A	G/G	2	36	0	0
1	A/A	G/A	G/G	1	74	0	0
1	A/G	A/A	G/A	1	64	1	60
1	A/A	A/A	G/G	2	53	0	0
1	G/G	A/A	A/A	2	64	1	6
1	A/A	G/A	G/G	2	62	0	0
1	A/G	G/A	G/A	2	64	0	0
1	A/A	G/A	G/G	2	52	0	0
1	A/G	A/A	G/A	1	64	1	30
1	A/A	A/A	G/G	1	62	1	15
1	A/A	G/A	G/G	1	66	1	60
1	A/G	A/A	G/A	2	53	0	0
1	A/A	G/A	G/G	1	69	0	0
1	A/A	A/A	G/G	2	73	0	0
1	A/A	G/A	G/G	2	71	0	0
1	G/G	A/A	A/A	2	67	0	0
1	A/G	G/A	G/A	1	53	1	30
1	A/A	G/G	G/G	2	61	0	0
1	A/A	A/A	G/G	2	65	0	0
1	A/A	G/A	G/G	2	58	0	0
1	A/A	G/A	G/G	1	59	1	50
1	A/A	G/A	G/G	1	62	0	0
1	A/G	A/A	G/A	2	62	0	0
1	A/G	G/A	G/G	1	60	0	0
1	A/A	G/A	G/G	2	60	0	0
1	A/A	G/A	G/G	1	40	1	20
1	A/A	G/A	G/G	1	55	0	0
1	A/G	G/A	G/A	2	56	0	0
1	A/A	G/A	G/G	1	68	0	0
1	A/G	G/A	G/A	2	40	0	0
1	A/A	G/A	G/G	1	47	1	20
1	A/G	G/A	G/A	2	66	0	0
1	A/A	G/G	G/G	1	53	0	0
1	A/G	A/A	G/A	2	59	0	0
1	A/A	G/A	G/G	2	57	0	0
1	A/G	A/A	G/G	2	57	0	0
1	A/G	A/A	G/G	2	37	0	0
1	A/G	G/A	G/A	2	52	0	0
1	A/G	A/A	G/G	1	52	1	20
1	A/A	G/A	G/G	1	63	0	0
1	A/A	G/G	G/G	1	60	1	150
1	A/A	A/A	G/G	1	58	1	50
1	A/A	A/A	G/G	1	48	1	60
1	A/A	A/A	G/G	1	63	1	30
1	A/A	G/A	G/G	1	44	1	18
1	A/G	G/A	G/A	2	76	0	0
1	A/A	G/A	G/G	1	68	1	40
1	A/A	G/G	G/G	1	53	1	30
1	A/G	A/A	G/A	2	63	0	0
1	A/G	A/A	G/A	1	58	1	60
1	A/A	G/A	G/G	2	59	0	0
1	A/A	G/A	G/G	1	64	1	40
1	A/A	A/A	G/G	1	68	0	0
1	A/A	A/A	G/G	1	63	1	30
1	A/A	A/A	G/G	2	51	0	0
1	A/A	A/A	G/G	2	72	0	0
1	A/G	A/A	G/G	2	48	0	0
1	A/A	G/A	G/G	1	57	0	0
1	A/G	G/A	G/A	1	66	1	117
1	A/G	G/A	G/A	2	61	0	0
1	A/A	G/A	G/G	1	67	1	40
1	A/A	G/A	G/G	2	50	0	0
1	A/G	A/A	G/A	1	69	0	0
1	A/G	G/A	G/A	1	52	1	22.5
1	A/G	G/A	G/A	2	76	0	0
1	A/A	G/A	G/G	2	49	0	0
1	A/A	G/A	G/G	1	57	1	15
1	A/G	G/A	G/A	2	69	0	0
1	A/G	G/A	G/A	2	64	0	0
1	A/A	G/A	G/G	2	61	1	60
1	A/A	G/A	G/G	2	62	0	0
1	A/A	G/G	G/G	1	59	1	80
1	A/A	A/A	G/G	2	50	0	0
1	A/A	G/A	G/G	1	56	1	45
1	A/A	G/A	G/G	2	50	0	0
1	A/A	G/A	G/G	1	56	0	0
1	G/G	A/A	A/A	1	47	1	40
1	A/G	G/A	G/A	1	69	1	0
1	A/G	A/A	G/A	1	50	1	20
1	A/A	G/G	G/G	1	65	1	40
1	A/A	G/A	G/G	2	60	0	0
1	A/G	A/A	G/G	2	48	0	0
1	A/A	G/A	G/G	1	60	1	45
1	A/G	A/A	G/A	1	60	1	15
1	G/G	A/A	G/A	1	58	1	30
1	A/A	G/A	G/G	1	58	1	0
1	A/G	A/A	G/A	1	70	1	10
1	A/A	G/A	G/G	1	77	0	0
1	A/A	G/G	G/G	2	40	0	0
1	A/G	A/A	G/A	2	64	0	0
1	A/G	A/A	G/A	1	55	1	60
1	A/G	G/A	G/A	1	57	1	30
1	A/G	G/A	G/A	1	70	0	0
1	A/A	G/A	G/G	1	57	1	30
1	A/A	G/A	G/G	1	64	0	0
1	A/G	A/A	G/A	1	73	0	0
1	A/G	A/A	G/A	2	68	0	0
1	A/G	G/A	G/A	2	72	0	0
1	A/G	A/A	G/A	2	55	0	0
1	A/G	A/A	G/A	1	64	0	0
1	A/A	G/A	G/G	1	62	1	30
1	A/G	A/A	G/A	1	66	1	40
1	A/G	A/A	G/A	1	50	1	22.5
1	A/A	G/G	G/G	1	75	1	58
1	A/A	G/A	G/G	1	66	1	10.5
1	G/G	A/A	A/A	1	64	0	0
1	A/A	G/A	G/G	1	58	1	10
1	A/G	G/A	G/A	1	53	1	80
1	A/G	A/A	G/A	1	58	1	60
1	A/A	G/A	G/G	2	62	1	40
1	A/A	G/A	G/G	1	77	0	0
1	A/A	A/A	G/G	1	59	1	30
1	A/A	G/G	G/G	2	41	0	0
1	A/A	A/A	G/G	1	72	1	30
1	A/A	G/G	G/G	2	50	0	0
1	A/A	G/A	G/G	1	48	1	20
1	A/G	A/A	G/A	1	59	0	0
1	A/G	G/A	G/A	2	61	0	0
1	A/A	G/A	G/G	1	68	0	0
1	A/A	G/G	G/G	1	50	1	100
1	G/G	A/A	A/A	1	56	1	30
1	A/G	G/A	G/A	2	79	0	0
1	A/G	A/A	G/G	1	53	0	0
1	A/A	G/G	G/G	1	60	1	0
1	A/G	A/A	G/A	2	60	0	0
1	A/A	G/A	G/G	2	46	0	0
1	A/A	G/A	G/G	1	53	1	45
1	A/G	G/A	G/A	1	54	1	30
1	A/A	G/A	G/G	1	53	1	30
1	A/A	G/G	G/G	2	65	0	0
1	A/A	A/A	G/G	1	82	1	10
1	A/A	G/A	G/G	1	71	0	0
1	A/G	A/A	G/A	2	61	0	0
1	A/G	A/A	G/A	1	77	1	20
1	A/G	A/A	G/A	1	67	1	40
1	A/A	G/A	G/G	1	60	1	120
1	A/A	A/A	G/G	1	62	1	30
1	A/G	G/A	G/A	1	58	1	30
1	A/G	A/A	G/A	1	65	1	5
1	A/A	G/A	G/G	1	75	0	0
1	A/A	G/A	G/G	2	48	0	0
1	A/G	G/A	G/A	1	43	1	40
1	A/A	G/G	G/G	1	71	0	0
1	A/A	A/A	G/G	1	56	0	0
1	A/A	G/G	G/G	2	46	0	0
1	A/A	G/G	G/G	2	52	0	0
1	A/A	G/G	G/G	1	55	1	30
1	A/A	A/A	G/G	2	57	0	0
1	A/A	G/A	G/G	1	54	1	60
1	A/A	G/A	G/G	2	45	0	0
1	G/G	A/A	G/A	1	63	1	40
1	G/G	A/A	A/A	1	48	0	0
1	A/A	G/A	G/G	1	61	1	30
1	A/A	G/G	G/G	1	73	0	0
1	A/G	G/A	G/A	2	45	0	0
1	A/G	A/A	G/A	2	38	0	0
1	A/G	A/A	G/A	2	53	0	0
1	A/G	G/A	G/A	2	58	0	0
1	A/A	G/A	G/G	1	70	0	0
1	A/A	G/G	G/G	1	51	1	45
1	A/A	G/A	G/G	2	57	0	0
1	A/A	G/A	G/G	1	49	1	20
1	A/A	A/A	G/G	2	79	0	0
1	A/A	G/A	G/G	1	64	1	15
1	A/G	A/A	G/A	1	66	0	0
1	A/G	A/A	G/A	1	52	0	0
1	A/A	G/A	G/G	1	57	0	0
1	A/A	G/G	G/G	1	69	1	100
1	G/G	A/A	A/A	2	47	0	0
1	A/G	G/A	G/A	1	45	0	0
1	A/G	A/A	G/A	1	72	1	50
1	A/A	G/G	G/G	1	63	1	80
1	A/A	G/A	G/G	1	67	1	90
1	A/G	G/A	G/A	2	67	0	0
1	A/G	G/A	G/A	1	59	1	30
1	A/A	G/A	G/G	1	60	1	40
1	G/G	A/A	A/A	2	60	0	0
1	A/A	G/A	G/G	2	70	0	0
1	A/A	A/A	G/G	1	59	1	30
1	A/G	A/A	G/A	1	61	0	0
1	A/A	G/A	G/G	1	54	1	20
1	G/G	A/A	A/A	1	62	1	22.5
1	G/G	A/A	A/A	2	51	0	0
1	A/A	G/A	G/G	2	71	1	30
1	A/A	A/A	G/G	1	63	1	30
1	A/A	G/G	G/G	1	76	1	50
1	A/A	G/A	G/G	1	50	1	20
1	A/A	G/G	G/G	2	67	0	0
1	A/G	G/A	G/A	1	63	0	0
1	A/A	A/A	G/G	2	66	0	0
1	A/A	G/A	G/G	2	57	0	0
1	G/G	A/A	A/A	2	64	0	0
1	G/G	A/A	A/A	2	45	0	0
1	A/A	G/G	G/G	2	49	0	0
1	A/G	A/A	G/A	2	65	0	0
1	A/A	A/A	G/G	1	56	0	0
1	A/A	G/G	G/G	2	60	0	0
1	A/A	G/A	G/G	2	62	1	40
1	A/A	G/A	G/G	1	62	1	20
1	A/A	G/A	G/G	1	57	1	9
1	A/A	G/A	G/G	2	72	0	0
1	A/G	A/A	G/A	2	45	0	0
1	G/G	A/A	A/A	1	49	1	40
1	A/A	G/A	G/G	1	59	0	0
1	A/G	A/A	G/G	2	61	0	0
1	A/A	G/A	G/G	1	66	0	0
1	A/G	A/A	G/A	1	56	1	60
1	A/A	G/A	G/G	1	69	1	40
1	A/A	G/A	G/G	1	54	0	0
1	A/G	G/A	G/A	2	63	0	0
1	A/A	G/A	G/G	2	46	0	0
1	A/A	G/G	G/G	1	59	0	0
1	A/G	G/A	G/A	1	49	1	30
1	A/A	A/A	G/G	1	59	1	40
1	A/G	G/A	G/A	1	49	0	0
1	A/A	A/A	G/G	1	60	1	50
1	A/A	A/A	G/G	1	60	1	40
1	A/A	G/G	G/G	1	58	1	40
1	A/A	G/A	G/G	1	49	0	0
1	A/G	G/A	G/A	1	59	1	20
1	A/A	G/G	G/G	2	60	0	0
1	A/A	A/A	G/G	2	54	0	0
1	A/G	A/A	G/A	1	56	0	0
1	A/A	G/G	G/G	2	48	0	0
1	A/A	G/A	G/G	2	38	0	0
1	A/A	A/A	G/G	1	53	0	0
1	A/A	G/A	G/G	2	65	0	0
1	G/G	A/A	A/A	2	59	0	0
1	A/A	G/A	G/G	1	54	1	30
1	A/A	G/A	G/G	1	52	1	20
1	A/A	G/G	G/G	1	43	1	10
1	A/G	A/A	G/A	1	54	1	60
1	G/G	A/A	A/A	1	64	1	45
1	A/G	G/A	G/A	2	63	0	0
1	A/G	G/A	G/A	1	59	1	7.5
1	A/A	G/A	G/G	1	56	0	0
1	A/A	A/A	G/G	2	58	0	0
1	A/G	G/A	G/A	1	45	0	0
1	A/G	A/A	G/A	2	49	1	40
1	A/A	A/A	G/G	1	51	1	30
1	A/A	G/A	G/G	2	49	0	0
1	A/G	G/A	G/A	1	56	0	0
1	A/A	G/A	G/G	1	47	1	75
1	A/A	G/G	G/G	1	59	1	80
1	A/G	A/A	G/A	2	64	0	0
1	A/A	G/G	G/G	2	61	0	0
1	A/A	G/A	G/G	1	59	1	4.5
1	A/A	G/G	G/G	1	48	0	0
1	A/A	G/G	G/G	1	42	0	0
1	A/G	A/A	G/A	1	43	1	20
1	A/G	A/A	G/G	2	48	0	0
1	A/A	G/A	G/G	1	64	1	15
1	A/G	G/A	G/A	2	74	0	0
1	A/A	A/A	G/G	2	64	0	0
1	A/A	A/A	G/G	1	65	1	40
1	G/G	A/A	A/A	1	39	0	0
1	A/A	G/A	G/G	1	56	1	30
1	A/A	A/A	G/G	2	71	0	0
1	A/A	G/G	G/G	1	70	0	0
1	A/A	G/A	G/G	2	29	0	0
1	A/A	G/A	G/G	2	46	0	0
1	A/G	A/A	G/A	2	46	0	0
1	A/A	G/G	G/G	2	61	0	0
1	A/G	G/A	G/A	1	57	1	40
1	A/A	G/A	G/G	1	56	1	30
1	A/A	G/A	G/G	2	58	0	0
1	A/A	A/A	G/G	1	52	1	15
1	A/G	G/A	G/A	2	48	0	0
1	A/A	G/G	G/G	1	40	0	0
1	A/A	G/A	G/A	2	68	0	0
1	A/A	A/A	G/G	1	58	1	90
1	A/A	A/A	G/G	1	53	1	20
1	A/A	A/A	G/G	1	62	1	30
1	A/A	G/A	G/G	1	72	1	20
1	A/A	G/A	G/G	1	58	1	30
1	A/A	G/A	G/G	1	54	1	17.5
1	G/G	A/A	A/A	1	51	1	30
1	A/G	G/A	G/A	1	54	0	0
1	A/A	G/A	G/G	1	53	0	0
1	A/A	G/A	G/G	1	58	0	0
1	A/G	G/A	G/A	1	51	1	80
1	A/G	G/A	G/A	2	71	1	40
1	A/A	G/A	G/G	1	57	0	0
1	A/A	G/A	G/G	1	46	0	0
1	A/G	A/A	G/A	1	58	1	20
1	A/A	G/G	G/G	2	59	0	0
1	A/A	A/A	G/G	2	50	0	0
1	A/A	A/A	G/G	1	61	1	30
1	A/G	A/A	G/A	1	59	0	0
1	A/A	G/A	G/G	1	55	0	0
1	A/A	G/A	G/G	1	48	1	10
1	A/A	G/A	G/G	1	76	1	30
1	A/A	G/A	G/G	2	63	0	0
1	A/A	G/A	G/G	1	64	1	200
1	A/A	A/A	G/G	1	48	1	30
1	A/A	G/G	G/G	2	32	0	0
1	A/A	G/G	G/G	1	69	0	0
1	A/A	A/A	G/G	1	72	1	64
1	A/A	A/A	G/G	2	44	0	0
1	A/A	G/G	G/G	1	43	0	0
1	A/A	G/A	G/G	1	71	1	30
1	A/G	G/A	G/A	1	80	0	0
1	A/A	A/A	G/G	1	45	1	40
1	A/A	G/A	G/G	1	66	1	40
1	A/G	G/A	G/A	1	68	1	30
1	A/A	G/A	G/G	1	84	1	35
1	A/A	A/A	G/G	1	79	1	25
1	A/G	A/A	G/A	1	73	1	30
1	A/G	A/A	G/A	1	54	1	6
1	A/A	A/A	G/G	2	63	1	20
1	A/A	G/A	G/G	1	56	1	30
1	A/A	G/A	G/G	2	60	0	0
1	A/G	A/A	G/A	1	67	1	40
1	A/G	A/A	G/A	1	58	1	15
1	A/A	G/G	G/G	1	35	0	0
1	A/A	A/A	G/G	1	51	0	0
1	A/G	A/A	G/A	1	54	0	0
1	A/G	A/A	G/A	1	53	1	30
1	A/A	G/A	G/G	2	59	0	0
1	A/A	G/A	G/G	2	57	0	0
1	A/A	G/G	G/G	1	53	1	5
1	A/A	G/G	G/G	2	57	0	0
1	G/G	G/A	G/A	1	60	0	0
1	A/G	A/A	G/A	2	63	0	0
1	A/A	A/A	G/G	1	56	1	60
1	A/A	G/A	G/G	1	56	0	0
1	A/A	A/A	G/G	1	55	0	0
1	G/G	A/A	G/A	2	60	0	0
1	A/A	G/A	G/G	1	60	1	15
1	A/A	G/G	G/G	1	77	0	0
1	A/A	G/A	G/G	1	49	1	10
1	A/A	G/A	G/G	1	58	1	30
1	A/A	G/A	G/G	1	53	0	0
1	A/G	G/A	G/G	1	64	1	100
1	A/A	G/A	G/G	1	60	1	30
1	A/G	A/A	G/A	1	64	1	7.5
1	A/G	A/A	G/A	1	84	0	0
1	A/G	A/A	G/A	1	66	1	150
1	A/A	G/A	G/G	1	55	0	0
1	G/G	A/A	A/A	1	47	1	20
1	A/A	A/A	G/G	1	58	1	2.5
1	A/G	G/A	G/A	2	57	0	0
1	A/A	G/G	G/G	1	42	1	20
1	A/A	A/A	G/G	1	51	1	3.25
1	A/G	A/A	G/G	1	43	1	30
1	A/A	G/A	G/G	1	63	0	0
1	A/A	A/A	G/G	1	56	1	60
1	A/G	G/A	G/A	2	44	0	0
1	A/A	G/A	G/G	1	62	1	40
1	A/A	G/A	G/G	2	57	1	20
1	A/G	G/A	G/A	1	69	1	30
1	A/A	G/G	G/G	2	58	0	0
1	A/A	G/A	G/G	1	60	1	15
1	G/G	A/A	G/A	2	60	0	0
1	A/A	G/A	G/G	2	70	0	0
1	A/A	A/A	G/G	1	69	1	40
1	A/A	G/A	G/G	1	59	1	30
1	A/A	G/A	G/G	1	75	0	0
1	A/A	A/A	G/G	1	38	1	20
1	A/A	G/A	G/G	1	76	0	0
1	A/A	G/G	G/G	1	53	1	60
1	A/G	A/A	G/A	1	53	1	40
1	A/G	A/A	G/A	1	61	1	30
1	A/A	G/A	G/G	2	53	0	0
1	A/G	A/A	G/A	2	53	0	0
1	A/A	G/A	G/G	1	63	0	0
1	A/A	G/A	G/G	1	73	0	0
1	A/A	G/A	G/G	1	73	1	30
1	A/G	G/A	G/A	1	53	0	0
1	A/G	A/A	G/A	2	71	0	0
1	A/G	A/A	G/A	1	48	0	0
1	A/G	G/G	G/A	1	51	1	30
1	A/A	A/A	G/G	1	64	1	40
1	A/A	G/G	G/G	1	55	0	0
1	A/G	G/A	G/A	1	60	0	0
1	G/G	A/A	A/A	1	67	0	0
1	A/G	A/A	G/A	1	83	0	0
1	G/G	A/A	A/A	1	69	1	15
1	A/A	A/A	G/G	2	80	0	0
1	A/A	G/G	G/G	1	82	0	0
1	A/G	G/A	G/A	1	64	0	0
1	A/A	G/A	G/G	1	48	1	10
1	A/A	G/G	G/G	2	69	0	0
1	A/G	G/A	G/A	2	59	0	0
1	A/A	A/A	G/G	1	54	0	0
1	A/A	G/A	G/G	2	59	0	0
1	A/A	A/A	G/G	2	54	0	0
1	A/G	A/A	G/G	1	43	1	30
1	A/A	G/A	G/G	1	63	0	0
1	A/A	G/A	G/G	2	77	0	0
1	A/A	G/A	G/G	2	61	0	0
1	A/A	G/A	G/G	2	66	0	0
1	A/A	G/A	G/G	2	64	1	10
1	A/A	G/A	G/G	1	58	1	30
1	A/A	A/A	G/G	1	58	0	0
1	A/A	G/A	G/G	1	57	1	20
1	A/A	G/A	G/G	2	55	0	0
1	A/G	G/A	G/A	1	70	1	50
1	A/A	G/A	G/G	1	47	1	120
1	A/A	G/A	G/G	1	63	0	0
1	A/A	G/A	G/G	1	60	1	15
1	A/A	A/A	G/G	1	59	0	0
1	A/G	G/A	G/A	1	48	1	30
1	A/A	A/A	G/G	1	65	1	100
1	A/G	G/A	G/A	1	61	0	0
1	A/A	G/A	G/G	1	60	1	30
1	A/A	A/A	G/G	1	67	1	20
1	A/A	G/G	G/G	1	53	1	10
1	A/A	G/A	G/G	2	42	0	0
1	A/A	A/A	G/G	1	69	1	40
1	A/A	A/A	G/G	1	67	0	0
1	A/A	G/G	G/G	1	62	1	40
1	A/A	A/A	G/G	1	55	0	0
1	A/A	G/A	G/G	2	66	0	0
1	A/A	A/A	G/G	1	62	0	0
1	A/G	G/A	G/A	2	57	0	0
1	A/A	G/A	G/G	1	71	1	30
1	A/A	G/A	G/G	2	66	0	0
1	A/G	A/A	G/G	1	43	1	30
1	A/A	G/G	G/G	1	42	0	0
1	A/G	G/A	G/A	1	53	1	30
1	A/A	G/A	G/G	1	65	0	0
1	A/A	G/A	G/G	2	66	0	0
1	A/A	G/A	G/G	1	42	0	0
1	A/G	G/A	G/A	2	69	0	0
1	G/G	A/A	A/A	2	66	0	0
1	A/G	A/A	G/A	2	76	0	0
1	A/A	G/G	G/G	1	79	0	0
1	A/A	A/A	G/G	1	57	0	0
1	A/G	A/A	G/A	1	48	1	25
1	A/A	G/A	G/G	1	55	0	0
1	A/A	G/G	G/G	2	39	0	0
1	A/A	G/G	G/G	1	54	1	60
1	A/A	G/A	G/G	1	56	1	60
1	A/G	G/A	G/A	1	73	1	120
1	A/A	G/G	G/G	1	56	1	30
1	A/A	G/G	G/G	1	64	1	40
1	A/A	G/A	G/G	2	72	0	0
1	A/G	G/A	G/A	1	59	1	25
1	G/G	G/A	A/A	1	46	1	15
1	A/A	G/G	G/G	1	63	0	0
1	A/G	G/A	G/A	2	57	0	0
1	A/A	G/G	G/G	1	70	1	50
1	A/A	G/A	G/G	2	62	0	0
1	A/A	G/A	G/G	1	71	1	40
1	A/G	A/A	G/G	1	61	1	30
1	G/G	A/A	A/A	2	67	0	0
1	A/A	G/A	G/G	1	70	1	20
1	A/A	G/A	G/G	1	58	1	60
1	A/G	G/A	G/A	2	48	0	0
1	A/A	G/A	G/G	1	66	0	0
1	A/A	A/A	G/G	1	68	0	0
1	A/A	G/A	G/G	1	66	1	40
1	A/G	A/A	G/A	1	56	1	60
1	A/A	G/G	G/G	1	62	1	15
1	A/G	A/A	G/A	1	59	0	0
1	A/G	G/A	G/A	1	51	1	30
1	A/A	G/A	G/G	1	62	1	40
1	G/G	A/A	G/A	1	53	1	20
1	G/G	A/A	A/A	1	68	1	5
1	A/A	A/A	G/G	1	45	1	40
1	A/G	G/A	G/A	1	62	0	0
1	A/A	A/A	G/G	1	55	1	20
1	A/A	G/A	G/G	2	66	0	0
1	A/G	A/A	G/A	1	73	1	30
1	A/A	G/A	G/G	1	53	1	80
1	A/A	G/A	G/G	1	56	1	30
1	A/A	A/A	G/G	1	73	0	0
1	A/G	G/A	G/A	1	61	1	20
1	A/A	G/A	G/G	1	73	1	50
1	A/G	G/A	G/G	1	48	1	30
1	A/A	G/A	G/G	1	42	0	0
1	A/A	A/A	G/G	1	51	1	30
1	A/A	G/A	G/G	1	70	1	34
1	A/A	G/A	G/G	2	70	0	0
1	A/A	G/A	G/G	1	73	1	20
1	G/G	A/A	A/A	1	68	1	5
1	A/A	A/A	G/G	1	47	1	45
1	G/G	G/A	G/A	1	60	0	0
1	A/G	G/A	G/A	1	64	0	0
1	A/G	G/A	G/A	1	60	1	40
1	A/A	G/A	G/G	1	70	1	20
1	A/A	G/A	G/G	1	71	0	0
1	A/A	G/G	G/G	2	35	0	0
1	A/G	A/A	G/A	2	53	0	0
1	A/G	G/A	G/A	1	50	1	60
1	A/A	G/G	G/G	1	71	0	0
1	A/A	G/G	G/G	2	57	0	0
1	A/G	A/A	G/A	1	47	1	20
1	A/A	G/G	G/G	2	61	0	0
1	A/A	G/G	G/G	1	55	0	0
1	A/G	A/A	G/A	1	55	1	6
1	A/A	G/A	G/G	1	56	1	30
1	A/A	G/A	G/G	2	60	0	0
1	A/G	A/A	G/A	1	73	0	0
1	A/A	G/A	G/G	1	64	0	0
1	A/A	G/A	G/G	2	53	0	0
1	A/A	G/A	G/G	1	53	1	80
1	A/A	G/A	G/G	1	64	0	0
1	A/A	G/A	G/G	2	66	0	0
1	A/A	G/G	G/G	2	65	1	80
1	A/G	A/A	G/A	2	49	0	0
1	A/A	G/G	G/G	2	57	0	0
1	A/A	G/A	G/A	2	76	1	23.2
1	A/G	G/G	G/A	2	39	0	0
1	A/G	G/A	G/A	2	72	0	0
1	A/A	G/A	G/G	2	49	0	0
1	A/G	G/G	G/A	1	84	1	60
1	A/A	G/A	G/G	2	76	1	23.2
1	A/A	G/A	G/G	2	48	0	0
1	G/G	A/A	G/A	1	67	1	15
1	A/A	G/G	G/G	1	54	0	0
1	A/A	G/A	G/G	2	54	0	0
1	A/G	A/A	G/G	1	31	1	0.45
1	A/A	G/A	G/G	1	62	1	41
1	A/A	G/G	G/G	2	55	0	0
1	A/G	G/A	G/A	1	58	0	0
1	A/A	G/A	G/G	1	44	1	30
1	A/A	G/A	G/G	1	62	0	0
1	A/A	G/A	G/G	2	63	1	20
1	A/G	A/A	G/A	2	45	0	0
1	A/A	G/A	G/G	1	63	1	40
1	A/G	A/A	G/A	2	52	0	0
1	A/A	G/A	G/G	1	44	0	0
1	A/A	G/A	G/G	1	60	1	40
1	A/G	G/A	G/G	1	42	0	0
1	A/A	G/G	G/G	1	64	0	0
1	A/A	G/G	G/G	2	41	0	0
1	A/A	G/A	G/G	2	56	0	0
1	A/A	G/A	G/G	1	58	1	20
1	A/A	G/A	G/G	1	56	1	30
1	A/A	G/G	G/G	1	52	1	45
1	A/A	G/A	G/G	1	59	1	40
1	A/G	A/A	G/A	2	39	0	0
1	A/G	G/A	G/A	2	53	0	0
1	A/A	G/A	G/G	1	56	0	0
1	A/A	G/G	G/G	1	48	1	45
1	A/G	G/A	G/A	1	60	1	40
1	G/G	A/A	A/A	2	76	0	0
1	A/G	A/A	G/A	1	62	0	0
1	A/G	G/A	G/A	2	56	0	0
1	A/A	G/A	G/G	2	44	0	0
1	A/G	G/A	G/A	2	64	0	0
1	A/G	A/A	G/A	1	77	1	25
1	A/G	A/A	G/A	1	58	0	0
1	A/A	G/G	G/G	2	51	0	0

## Sheet: Control(N=700)
group	rs28992491	rs67945626	rs79361899	gender	age	smoking	smoking pack-year
0	A/G	A/A	G/A	2	33	0	0
0	A/G	G/A	G/A	1	31	0	0
0	A/A	G/A	G/G	1	36	1	1.25
0	A/G	G/A	G/A	2	31	0	0
0	A/A	A/A	G/G	2	33	0	0
0	A/A	G/A	G/G	1	37	0	0
0	A/A	G/G	G/G	2	38	0	0
0	A/A	G/G	G/G	2	35	0	0
0	A/A	G/A	G/G	2	31	0	0
0	A/A	A/A	G/G	2	32	0	0
0	G/G	A/A	A/A	2	35	0	0
0	A/A	G/G	G/G	2	48	0	0
0	A/A	G/A	G/G	2	33	0	0
0	A/A	G/A	G/G	2	50	0	0
0	A/A	G/A	G/G	2	34	0	0
0	A/A	G/A	G/G	1	45	1	10
0	A/A	A/A	G/G	2	32	0	0
0	A/A	A/A	G/G	1	49	1	20
0	A/A	G/A	G/G	1	41	1	10
0	A/A	G/A	G/G	1	41	1	10
0	A/G	G/A	G/A	1	45	1	5
0	A/A	G/A	G/G	2	37	0	0
0	A/A	G/A	G/G	1	63	1	30
0	A/G	G/A	G/A	1	49	0	0
0	A/A	G/G	G/G	2	31	0	0
0	A/A	G/G	G/G	2	32	0	0
0	A/G	A/A	G/A	2	50	0	0
0	A/G	A/A	G/G	1	50	0	0
0	A/A	G/A	G/G	2	37	0	0
0	A/G	A/A	G/A	2	49	0	0
0	A/A	A/A	G/G	1	60	0	0
0	A/G	G/A	G/A	1	60	0	0
0	A/G	A/A	G/A	1	60	1	30
0	A/A	G/A	G/G	1	70	0	0
0	A/G	A/A	G/A	1	49	1	45
0	A/A	G/A	G/G	1	45	0	0
0	A/A	G/A	G/G	1	55	1	60
0	A/G	G/A	G/A	2	41	0	0
0	A/G	G/A	G/A	1	48	0	0
0	A/A	G/A	G/G	1	42	0	0
0	A/A	G/A	G/G	2	46	0	0
0	G/G	A/A	A/A	1	48	0	0
0	A/A	A/A	G/G	2	40	0	0
0	A/G	A/A	G/A	1	45	0	0
0	A/A	A/A	G/G	1	54	0	0
0	A/G	G/A	G/A	1	59	1	80
0	G/G	A/A	A/A	1	55	1	30
0	A/A	G/A	G/G	1	48	1	30
0	A/G	A/A	G/A	1	41	0	0
0	A/A	G/A	G/G	1	58	0	0
0	A/A	G/A	G/G	1	55	0	0
0	A/A	G/A	G/G	1	43	0	0
0	A/A	G/A	G/G	1	60	0	0
0	A/G	A/A	G/A	1	59	1	15
0	A/G	A/A	G/G	1	60	0	0
0	A/A	G/A	G/G	1	49	0	0
0	A/A	A/A	G/G	1	55	1	45
0	A/A	A/A	G/G	1	44	0	0
0	A/A	A/A	G/G	1	62	0	0
0	A/A	G/A	G/G	1	45	0	0
0	A/G	G/A	G/A	1	49	0	0
0	A/G	G/A	G/A	1	53	1	12.5
0	A/A	A/A	G/G	1	54	0	0
0	A/A	G/G	G/G	1	57	1	0.45
0	G/G	A/A	A/A	1	60	1	40
0	A/A	A/A	G/G	1	59	1	0.9
0	A/G	G/A	G/A	1	55	0	0
0	A/A	G/A	G/G	1	56	1	1.5
0	A/G	A/A	G/A	1	49	1	30
0	A/A	A/A	G/G	2	46	0	0
0	A/G	G/A	G/A	2	38	0	0
0	A/A	G/A	G/G	2	53	0	0
0	A/A	G/A	G/G	1	54	1	6
0	A/A	G/A	G/G	2	53	0	0
0	A/G	G/A	G/G	1	55	1	10
0	A/G	G/A	G/A	2	49	0	0
0	A/A	G/A	G/G	2	46	0	0
0	A/A	A/A	G/G	2	51	0	0
0	A/A	G/A	G/G	1	59	1	40
0	A/G	A/A	G/G	1	49	1	30
0	A/A	A/A	G/G	2	58	0	0
0	A/A	G/A	G/G	2	55	0	0
0	A/G	G/A	G/G	1	59	1	30
0	A/A	A/A	G/G	1	55	0	0
0	A/G	A/A	G/A	2	36	0	0
0	A/G	G/A	G/A	1	64	0	0
0	A/A	G/A	G/G	2	44	0	0
0	A/A	A/A	G/G	1	54	1	30
0	A/A	G/A	G/G	1	62	1	40
0	A/A	A/A	G/G	2	32	0	0
0	A/A	A/A	G/G	1	47	0	0
0	A/A	A/A	G/G	1	48	0	0
0	A/A	G/G	G/G	1	50	1	6.75
0	A/G	G/A	G/A	2	55	0	0
0	A/A	G/A	G/G	1	54	1	30
0	A/G	G/A	G/A	1	54	1	40
0	A/G	A/A	G/G	1	31	1	7.5
0	A/A	A/A	G/G	1	34	1	20
0	A/A	A/A	G/G	2	48	0	0
0	A/A	G/A	G/G	1	33	1	10
0	A/G	G/A	G/A	1	49	1	10
0	A/A	G/G	G/G	1	51	0	0
0	A/A	G/A	G/G	2	32	0	0
0	A/G	G/A	G/A	1	39	1	3
0	A/G	G/A	G/A	1	33	1	1.5
0	A/A	G/G	G/G	1	34	0	0
0	A/A	A/A	G/G	1	32	0	0
0	A/A	G/A	G/G	1	49	0	0
0	A/A	G/A	G/G	1	58	0	0
0	A/A	A/A	G/G	1	59	1	37.5
0	A/G	G/A	G/A	1	52	1	10
0	A/A	A/A	G/G	1	35	0	0
0	A/G	G/A	G/A	1	36	0	0
0	A/G	A/A	G/A	2	55	0	0
0	A/A	G/A	G/G	1	49	1	20
0	A/G	A/A	G/A	1	53	0	0
0	A/A	A/A	G/G	1	38	1	10
0	A/A	G/A	G/G	2	50	0	0
0	G/G	A/A	A/A	2	47	0	0
0	A/A	A/A	G/G	2	31	0	0
0	A/A	G/A	G/G	1	25	1	9
0	A/G	G/A	G/A	1	32	1	20
0	A/G	A/A	G/A	1	80	1	40
0	G/G	A/A	A/A	1	51	0	0
0	A/G	A/A	G/A	1	37	0	0
0	A/A	G/A	G/G	1	51	1	12
0	A/A	A/A	G/G	2	23	0	0
0	A/G	A/A	G/A	2	24	0	0
0	G/G	A/A	G/A	2	25	0	0
0	A/G	G/A	G/A	2	27	0	0
0	A/A	G/G	G/G	2	24	0	0
0	A/A	G/A	G/G	2	25	0	0
0	A/A	G/G	G/G	2	24	0	0
0	A/A	G/G	G/G	2	25	0	0
0	A/A	A/A	G/G	2	23	0	0
0	A/A	G/G	G/G	2	22	0	0
0	A/A	G/G	G/G	2	22	0	0
0	A/G	A/A	G/A	2	22	0	0
0	A/G	A/A	G/A	2	29	0	0
0	A/A	A/A	G/G	2	24	0	0
0	A/A	G/G	G/G	2	28	0	0
0	A/G	A/A	G/A	2	24	0	0
0	A/A	A/A	G/G	2	26	0	0
0	A/G	A/A	G/A	2	24	0	0
0	A/G	A/A	G/G	2	30	0	0
0	A/A	G/A	G/G	2	25	0	0
0	A/A	G/G	G/G	2	27	0	0
0	A/A	A/A	G/G	2	23	0	0
0	A/A	G/A	G/G	2	22	0	0
0	A/A	G/A	G/G	2	25	0	0
0	A/G	G/A	G/G	2	24	0	0
0	A/G	G/A	G/A	2	25	0	0
0	A/G	A/A	G/A	2	24	0	0
0	A/A	A/A	G/G	2	27	0	0
0	A/G	G/A	G/G	2	27	0	0
0	A/A	G/A	G/G	2	26	0	0
0	A/G	G/A	G/A	2	26	0	0
0	A/A	G/A	G/G	2	23	0	0
0	A/G	A/A	G/A	2	24	0	0
0	A/A	G/G	G/G	2	23	0	0
0	A/A	A/A	G/G	2	53	0	0
0	A/A	G/G	G/G	2	45	0	0
0	A/G	A/A	G/A	1	90	1	6
0	A/A	G/A	G/G	1	86	1	37.5
0	A/G	G/A	G/A	1	64	0	0
0	A/G	G/A	G/A	1	54	0	0
0	A/A	G/A	G/G	1	89	0	0
0	A/A	G/A	G/G	1	85	0	0
0	A/A	G/A	G/G	2	83	0	0
0	A/G	A/A	G/A	1	68	1	20
0	A/G	G/A	G/G	2	88	0	0
0	A/A	G/A	G/G	2	85	0	0
0	A/A	G/G	G/G	1	75	0	0
0	A/G	A/A	G/A	2	82	0	0
0	A/A	A/A	G/A	1	66	1	10.5
0	A/A	G/G	G/G	1	71	0	0
0	G/G	A/A	A/A	1	75	0	0
0	A/A	G/G	G/G	2	80	0	0
0	A/G	A/A	G/A	1	70	0	0
0	A/G	A/A	G/A	1	79	0	0
0	A/A	G/G	G/G	2	92	0	0
0	A/A	G/A	G/G	1	80	0	0
0	A/G	G/A	G/A	1	79	1	20
0	A/A	G/A	G/G	1	80	0	0
0	A/A	A/A	G/G	1	80	0	0
0	A/A	G/G	G/G	1	68	0	0
0	A/A	G/A	G/G	2	62	0	0
0	A/A	G/A	G/G	2	61	0	0
0	A/G	A/A	G/A	1	61	0	0
0	A/A	G/A	G/G	2	57	0	0
0	A/G	G/A	G/A	1	67	0	0
0	A/G	A/A	G/A	1	65	0	0
0	A/A	G/G	G/G	1	70	0	0
0	A/G	G/A	G/A	2	67	0	0
0	A/A	G/A	G/G	2	63	0	0
0	A/A	G/A	G/G	1	60	1	30
0	A/A	A/A	G/G	1	57	0	0
0	A/G	G/A	G/A	2	72	0	0
0	A/G	G/A	G/G	1	71	0	0
0	A/G	G/A	G/A	1	69	0	0
0	A/A	G/G	G/G	2	65	0	0
0	A/A	A/A	G/G	1	57	0	0
0	A/A	G/G	G/G	1	62	0	0
0	A/G	A/A	G/A	1	64	1	10
0	G/G	A/A	A/A	1	62	1	80
0	A/A	A/A	G/G	1	75	0	0
0	A/A	G/A	G/G	1	63	1	60
0	A/A	G/A	G/G	1	59	0	0
0	A/A	G/G	G/G	1	72	1	15
0	A/A	G/A	G/G	1	53	1	15
0	A/G	A/A	G/A	2	74	0	0
0	A/A	G/G	G/G	1	61	0	0
0	A/A	G/A	G/G	1	76	0	0
0	A/A	G/A	G/G	2	51	0	0
0	A/A	A/A	G/G	1	57	1	20
0	A/A	G/G	G/G	1	55	0	0
0	G/G	A/A	A/A	1	61	1	40
0	A/G	A/A	G/A	1	79	0	0
0	A/G	A/A	G/A	1	73	0	0
0	A/G	G/A	G/A	2	65	0	0
0	A/A	G/A	G/G	1	74	0	0
0	A/G	G/A	G/A	1	53	1	0.5
0	A/A	G/G	G/G	1	68	1	40
0	A/G	A/A	G/A	1	63	0	0
0	A/A	G/G	G/G	1	57	0	0
0	A/G	G/A	G/A	1	66	0	0
0	A/A	G/A	G/G	1	75	0	0
0	G/G	A/A	A/A	1	54	1	1.5
0	A/G	G/A	G/A	1	54	1	30
0	A/A	G/A	G/G	1	55	0	0
0	A/A	G/G	G/G	2	67	0	0
0	A/A	A/A	G/G	1	62	1	80
0	A/G	A/A	G/A	1	73	0	0
0	A/A	G/A	G/G	1	57	0	0
0	A/G	G/A	G/A	1	62	0	0
0	A/G	A/A	G/A	1	58	1	15
0	A/A	G/A	G/G	1	76	0	0
0	A/A	A/A	G/G	1	60	0	0
0	A/G	G/A	G/A	1	65	0	0
0	A/G	G/A	G/A	1	73	1	25
0	A/A	G/G	G/G	1	72	0	0
0	A/A	G/A	G/G	2	61	0	0
0	A/A	A/A	G/G	1	58	0	0
0	A/G	A/A	G/A	1	64	0	0
0	A/A	G/G	G/G	2	63	0	0
0	A/A	G/G	G/G	2	68	0	0
0	A/G	A/A	G/A	1	69	0	0
0	A/G	G/A	G/A	1	69	0	0
0	A/A	G/A	G/G	1	55	1	87.5
0	A/A	A/A	G/G	1	64	1	15
0	A/A	G/G	G/G	2	61	0	0
0	A/G	G/A	G/A	1	69	0	0
0	A/G	G/A	G/A	2	56	0	0
0	A/A	G/A	G/G	2	69	0	0
0	A/G	G/A	G/A	2	67	0	0
0	A/A	G/G	G/G	1	63	0	0
0	A/G	G/A	G/A	1	60	0	0
0	A/G	G/A	G/A	1	59	1	30
0	A/G	A/A	G/A	1	59	1	80
0	A/G	A/A	G/A	1	66	1	60
0	A/A	A/A	G/G	1	67	0	0
0	A/G	G/A	G/A	1	53	1	10
0	A/A	A/A	G/G	1	69	1	30
0	A/A	G/A	G/G	1	62	1	80
0	A/G	A/A	G/A	1	58	0	0
0	A/A	G/A	G/G	1	55	0	0
0	A/G	G/A	G/G	1	66	0	0
0	A/A	G/G	G/G	1	60	1	40
0	A/A	G/G	G/G	2	64	0	0
0	A/A	G/A	G/G	1	56	0	0
0	A/A	G/A	G/G	1	69	1	200
0	A/A	A/A	G/G	1	67	1	45
0	G/G	A/A	A/A	1	61	0	0
0	A/A	G/G	G/G	2	67	0	0
0	A/G	A/A	G/A	1	62	0	0
0	A/A	G/A	G/G	2	60	0	0
0	A/G	A/A	G/A	1	56	0	0
0	A/A	G/A	G/G	1	58	0	0
0	A/G	G/A	G/A	1	65	0	0
0	A/A	A/A	G/G	1	55	1	30
0	A/A	G/G	G/G	1	56	0	0
0	A/G	G/A	G/A	1	66	0	0
0	A/A	A/A	G/G	1	52	0	0
0	A/A	G/A	G/G	1	63	1	40
0	A/G	G/A	G/A	1	67	1	75
0	A/A	G/G	G/G	1	55	0	0
0	A/A	G/G	G/G	1	52	1	30
0	A/G	A/A	G/G	1	56	1	40
0	A/A	A/A	G/G	1	56	0	0
0	A/A	G/G	G/G	1	56	1	45
0	A/G	A/A	G/A	1	65	0	0
0	A/G	G/A	G/G	1	52	1	40
0	A/A	G/A	G/G	2	70	0	0
0	G/G	A/A	A/A	1	69	0	0
0	A/A	G/A	G/G	1	52	0	0
0	A/G	G/A	G/A	1	54	0	0
0	A/G	G/A	G/A	2	46	0	0
0	A/G	A/A	G/G	1	57	0	0
0	A/A	G/G	G/G	1	76	0	0
0	A/A	G/A	G/G	2	52	0	0
0	G/G	A/A	A/A	2	61	0	0
0	A/A	A/A	G/G	1	74	1	20
0	A/G	A/A	G/G	1	73	1	10.5
0	A/G	A/A	G/A	1	70	0	0
0	A/A	G/G	G/G	2	60	0	0
0	A/A	G/A	G/G	2	55	0	0
0	A/A	G/A	G/G	2	67	0	0
0	A/A	G/G	G/G	1	57	0	0
0	A/G	A/A	G/A	1	74	1	30
0	A/A	G/A	G/G	1	77	0	0
0	A/G	A/A	G/G	1	68	1	80
0	A/G	G/A	G/G	1	57	1	45
0	A/G	A/A	G/G	1	66	1	50
0	A/A	G/A	G/G	1	60	1	40
0	G/G	A/A	A/A	1	64	0	0
0	A/G	A/A	G/A	1	71	0	0
0	A/A	G/A	G/G	1	76	0	0
0	A/A	G/A	G/G	2	51	0	0
0	A/A	A/A	G/A	1	65	0	0
0	A/A	G/G	G/G	2	62	0	0
0	A/G	A/A	G/A	2	65	0	0
0	A/G	A/A	G/A	2	69	0	0
0	A/A	G/A	G/G	2	55	0	0
0	A/A	G/A	G/G	1	57	0	0
0	A/A	G/A	G/G	2	64	0	0
0	A/A	G/A	G/G	1	69	0	0
0	A/A	G/A	G/G	2	56	0	0
0	A/A	A/A	G/G	1	66	1	15
0	A/A	G/A	G/G	1	55	0	0
0	A/A	G/A	G/G	1	60	0	0
0	A/G	A/A	G/A	1	62	0	0
0	A/G	A/A	G/A	1	58	1	25
0	A/A	G/A	G/G	1	59	1	60
0	G/G	A/A	A/A	1	60	1	40
0	A/A	G/G	G/G	1	72	1	120
0	A/G	A/A	G/A	2	74	0	0
0	A/A	G/A	G/G	2	76	0	0
0	A/A	G/G	G/G	2	60	0	0
0	A/A	G/A	G/G	2	61	0	0
0	A/A	G/A	G/G	1	65	0	0
0	A/A	A/A	G/G	1	51	0	0
0	A/G	A/A	G/G	2	58	0	0
0	A/A	A/A	G/G	2	67	0	0
0	A/A	G/A	G/G	1	70	0	0
0	A/A	G/A	G/G	2	73	0	0
0	A/G	G/A	G/A	1	67	0	0
0	A/A	G/A	G/G	1	65	1	40
0	A/A	A/A	G/G	1	70	0	0
0	A/A	A/A	G/G	2	72	0	0
0	A/A	G/G	G/G	1	73	0	0
0	A/A	G/A	G/G	2	72	0	0
0	A/G	A/A	G/A	1	58	0	0
0	A/G	G/A	G/A	1	69	0	0
0	A/G	A/A	G/A	2	58	0	0
0	A/G	A/A	G/A	2	66	0	0
0	A/A	G/A	G/G	1	56	0	0
0	A/A	G/A	G/G	2	71	0	0
0	A/A	A/A	G/G	1	63	0	0
0	A/G	A/A	G/A	1	67	1	60
0	A/G	A/A	G/A	1	55	1	60
0	A/A	G/A	G/G	1	73	1	60
0	A/G	G/A	G/A	2	78	0	0
0	A/A	G/A	G/G	1	70	0	0
0	A/A	G/A	G/G	2	47	0	0
0	A/A	G/A	G/G	2	67	0	0
0	A/G	A/A	G/A	2	52	0	0
0	A/A	G/G	G/G	2	78	0	0
0	A/A	A/A	G/G	1	73	0	0
0	A/G	A/A	G/A	1	73	0	0
0	A/A	G/A	G/G	2	45	0	0
0	A/G	A/A	G/A	2	47	0	0
0	A/G	A/A	G/A	2	49	0	0
0	A/G	G/A	G/A	1	63	1	5
0	G/G	A/A	A/A	2	51	0	0
0	A/A	G/A	G/G	2	52	0	0
0	A/G	G/A	G/G	2	63	0	0
0	A/A	A/A	G/G	1	58	1	15
0	A/G	G/A	G/A	2	78	0	0
0	A/A	G/A	G/G	1	68	0	0
0	A/A	G/G	G/G	1	51	0	0
0	A/A	G/G	G/G	2	68	0	0
0	A/A	G/A	G/G	2	75	0	0
0	A/A	G/A	G/G	1	51	0	0
0	A/A	G/G	G/G	1	74	0	0
0	A/A	G/A	G/G	2	60	0	0
0	A/A	A/A	G/G	2	46	0	0
0	A/A	A/A	G/G	2	54	0	0
0	A/A	G/A	G/G	2	46	0	0
0	A/G	G/A	G/A	1	61	0	0
0	A/G	G/A	G/A	1	67	1	60
0	A/A	A/A	G/G	2	67	0	0
0	A/G	A/A	G/A	2	66	0	0
0	A/A	G/G	G/G	2	58	0	0
0	A/A	G/A	G/G	1	73	1	30
0	A/A	A/A	G/G	1	61	1	30
0	G/G	A/A	A/A	2	70	0	0
0	A/A	A/A	G/G	2	58	0	0
0	A/A	G/A	G/G	1	69	0	0
0	A/A	G/G	G/G	1	69	0	0
0	A/G	G/A	G/A	2	53	0	0
0	G/G	A/A	A/A	1	61	1	40
0	A/A	G/A	G/G	1	64	1	60
0	A/A	G/A	G/G	1	58	1	30
0	A/A	G/G	G/G	2	63	0	0
0	A/A	G/G	G/G	1	75	1	7.5
0	A/G	G/A	G/A	2	76	0	0
0	A/G	A/A	G/A	2	77	0	0
0	A/A	A/A	G/G	1	73	0	0
0	A/A	G/A	G/G	2	45	0	0
0	A/A	G/A	G/G	1	67	0	0
0	A/A	G/A	G/G	2	69	0	0
0	A/G	A/A	G/A	2	44	0	0
0	A/A	G/G	G/G	1	71	1	50
0	A/G	A/A	G/A	1	76	1	50
0	A/A	G/A	G/G	1	54	1	10
0	A/A	G/A	G/G	2	62	0	0
0	A/G	A/A	G/A	1	78	0	0
0	A/G	A/A	G/A	2	73	0	0
0	A/A	A/A	G/G	2	58	0	0
0	A/A	G/G	G/G	2	66	0	0
0	A/A	A/A	G/G	1	59	1	120
0	A/A	A/A	G/G	1	45	1	10
0	A/A	A/A	G/G	2	58	0	0
0	A/A	G/G	G/G	1	50	0	0
0	A/A	G/A	G/G	2	59	0	0
0	A/A	G/A	G/G	2	57	0	0
0	A/G	G/A	G/G	2	63	0	0
0	A/A	G/A	G/G	1	68	0	0
0	A/G	G/A	G/A	1	58	0	0
0	A/A	A/A	G/G	1	51	0	0
0	A/A	A/A	G/G	1	66	1	100
0	A/A	A/A	G/G	1	51	0	0
0	A/A	G/A	G/G	2	54	0	0
0	A/A	G/A	G/G	1	67	0	0
0	A/G	G/A	G/G	1	80	0	0
0	A/A	G/G	G/G	1	63	0	0
0	A/A	G/A	G/G	1	71	0	0
0	A/A	A/A	G/G	1	67	0	0
0	A/G	G/A	G/A	2	66	0	0
0	A/G	A/A	G/A	1	61	1	20
0	A/A	G/A	G/G	1	43	0	0
0	A/A	G/A	G/G	1	53	0	0
0	A/A	G/A	G/G	2	66	0	0
0	A/G	G/A	G/A	2	73	0	0
0	A/A	A/A	G/G	2	57	0	0
0	A/G	G/A	G/A	2	58	0	0
0	A/A	G/G	G/G	1	63	1	34
0	A/A	G/A	G/G	1	71	0	0
0	A/G	G/A	G/A	1	60	0	0
0	A/A	G/A	G/G	1	77	0	0
0	A/G	A/A	G/A	1	78	0	0
0	A/A	A/A	G/G	1	68	1	50
0	A/G	A/A	G/A	1	73	0	0
0	A/A	G/A	G/G	2	72	0	0
0	A/G	A/A	G/A	2	55	0	0
0	A/A	A/A	G/G	2	74	0	0
0	A/A	G/A	G/G	2	74	0	0
0	A/A	G/G	G/G	2	45	0	0
0	A/G	G/A	G/A	2	44	0	0
0	A/A	A/A	G/G	1	74	0	0
0	A/A	G/G	G/G	2	57	0	0
0	A/A	G/A	G/G	2	61	0	0
0	A/A	G/A	G/G	1	61	1	40
0	A/G	A/A	G/A	1	49	1	45
0	A/G	A/A	G/G	2	55	0	0
0	A/A	A/A	G/G	2	61	0	0
0	A/A	A/A	G/G	2	63	0	0
0	A/A	G/A	G/G	2	57	0	0
0	A/A	G/A	G/G	2	68	0	0
0	A/A	G/G	G/G	1	56	0	0
0	A/A	G/A	G/G	2	54	0	0
0	A/A	G/A	G/G	1	74	1	75
0	A/A	G/A	G/G	1	46	0	0
0	A/G	G/A	G/G	1	69	0	0
0	A/A	G/A	G/G	2	57	0	0
0	A/G	G/A	G/A	1	71	0	0
0	A/G	A/A	G/A	1	74	1	150
0	A/A	G/G	G/G	2	49	0	0
0	A/G	G/A	G/G	2	72	0	0
0	A/G	G/A	G/A	2	68	0	0
0	A/G	G/A	G/A	1	55	0	0
0	A/A	G/A	G/G	2	48	0	0
0	A/A	G/A	G/G	1	65	0	0
0	A/G	A/A	G/A	1	72	0	0
0	A/A	A/A	G/G	2	73	0	0
0	G/G	A/A	A/A	1	55	1	20
0	A/G	G/A	G/A	2	73	0	0
0	A/G	A/A	G/A	1	77	1	60
0	A/A	G/A	G/G	1	44	0	0
0	A/A	A/A	G/G	1	46	0	0
0	A/A	A/A	G/G	1	49	0	0
0	A/G	A/A	G/A	2	56	0	0
0	A/A	G/A	G/G	2	72	0	0
0	G/G	A/A	A/A	1	72	0	0
0	A/G	G/A	G/A	2	59	0	0
0	A/A	G/A	G/G	2	65	0	0
0	A/A	G/G	G/G	1	67	1	30
0	A/A	G/G	G/G	1	75	0	0
0	A/G	G/A	G/A	2	57	0	0
0	G/G	A/A	A/A	1	57	0	0
0	A/A	G/A	G/G	1	63	0	0
0	A/G	A/A	G/A	1	66	0	0
0	A/A	G/A	G/G	1	58	0	0
0	A/A	G/A	G/G	1	69	1	5
0	A/A	G/A	G/G	2	46	0	0
0	A/G	G/A	G/A	1	64	0	0
0	A/A	A/A	G/G	2	75	0	0
0	A/A	G/G	G/G	1	61	0	0
0	A/A	G/A	G/G	2	49	0	0
0	A/A	A/A	G/G	1	71	0	0
0	A/G	A/A	G/A	1	75	1	5
0	A/A	G/A	G/G	2	61	0	0
0	A/G	G/A	G/A	1	62	1	80
0	A/A	A/A	G/G	2	52	0	0
0	A/A	G/A	G/G	2	56	0	0
0	A/A	G/A	G/G	2	72	0	0
0	A/A	G/A	G/G	1	71	0	0
0	A/A	G/A	G/G	2	66	0	0
0	A/G	G/A	G/G	2	56	0	0
0	A/A	G/A	G/G	2	58	0	0
0	A/A	G/A	G/G	2	74	0	0
0	A/A	G/A	G/G	1	58	1	0.5
0	A/A	A/A	G/G	1	76	1	20
0	A/A	G/A	G/G	2	73	0	0
0	A/G	A/A	G/A	1	73	0	0
0	A/A	A/A	G/G	1	74	0	0
0	A/A	A/A	G/G	2	44	0	0
0	A/A	G/A	G/G	1	73	0	0
0	G/G	A/A	G/A	2	62	0	0
0	A/A	G/A	G/G	2	73	0	0
0	A/A	G/A	G/G	1	49	0	0
0	G/G	A/A	A/A	1	57	0	0
0	A/A	A/A	G/G	1	57	1	30
0	A/A	A/A	G/G	1	63	1	120
0	A/G	A/A	G/A	1	63	1	20
0	A/G	G/A	G/A	1	64	0	0
0	A/A	A/A	G/G	1	65	0	0
0	A/G	G/A	G/A	1	70	0	0
0	A/G	G/A	G/G	1	71	1	50
0	A/G	A/A	G/A	1	72	0	0
0	A/A	A/A	G/G	1	55	0	0
0	A/A	G/G	G/G	1	55	0	0
0	A/A	G/A	G/G	1	56	0	0
0	G/G	A/A	A/A	1	56	1	5
0	A/A	G/A	G/G	1	63	0	0
0	A/A	A/A	G/G	1	48	0	0
0	A/A	A/A	G/G	1	61	0	0
0	A/A	G/G	G/G	1	62	0	0
0	A/A	G/A	G/G	1	62	1	30
0	G/G	A/A	A/A	1	61	0	0
0	A/A	G/A	G/G	1	64	0	0
0	A/G	A/A	G/A	1	58	0	0
0	A/A	A/A	G/G	1	63	0	0
0	A/G	G/A	G/A	1	59	1	60
0	A/G	A/A	G/A	1	61	1	60
0	A/A	G/A	G/G	1	56	0	0
0	A/G	G/A	G/A	1	48	1	90
0	A/A	A/A	G/G	2	64	0	0
0	A/A	G/A	G/G	2	63	0	0
0	A/G	A/A	G/A	1	65	0	0
0	A/A	G/A	G/G	1	48	1	15
0	A/A	A/A	G/G	1	66	1	120
0	A/A	G/A	G/G	1	65	1	40
0	A/A	A/A	G/G	2	59	0	0
0	A/A	A/A	G/G	1	52	0	0
0	A/A	A/A	G/G	2	76	0	0
0	A/A	G/A	G/G	2	69	0	0
0	A/G	A/A	G/A	1	53	0	0
0	A/A	G/G	G/G	1	78	0	0
0	A/A	G/A	G/G	2	52	0	0
0	A/A	G/G	G/G	2	51	0	0
0	A/A	G/G	G/G	2	67	0	0
0	A/A	A/A	G/G	2	59	0	0
0	A/A	G/G	G/G	1	57	0	0
0	A/A	G/A	G/G	1	55	0	0
0	A/G	G/A	G/A	2	67	0	0
0	A/G	A/A	G/A	2	59	0	0
0	A/A	A/A	G/G	2	64	0	0
0	A/G	A/A	G/A	1	57	0	0
0	G/G	A/A	A/A	1	60	1	35
0	A/G	A/A	G/A	2	61	0	0
0	A/A	G/G	G/G	1	64	1	16
0	A/A	G/G	G/G	2	56	0	0
0	A/A	A/A	G/G	2	68	0	0
0	A/A	G/A	G/G	1	75	1	60
0	A/A	A/A	G/G	1	50	0	0
0	A/G	G/A	G/A	2	61	0	0
0	A/G	G/A	G/A	2	64	0	0
0	A/G	G/A	G/A	1	62	0	0
0	A/A	A/A	G/G	1	55	0	0
0	A/A	G/G	G/G	1	62	1	30
0	A/A	G/A	G/G	1	62	1	15
0	A/A	G/A	G/G	2	58	0	0
0	A/G	G/A	G/A	2	77	0	0
0	A/A	G/A	G/G	1	62	1	30
0	A/A	G/A	G/G	2	61	0	0
0	A/G	G/A	G/A	2	55	0	0
0	A/G	A/A	G/A	1	56	1	30
0	G/G	A/A	G/A	1	54	0	0
0	A/G	G/A	G/A	2	67	0	0
0	A/G	G/A	G/A	1	55	1	45
0	A/A	G/A	G/G	1	73	0	0
0	A/A	G/A	G/G	1	55	0	0
0	A/A	G/A	G/G	1	54	0	0
0	A/A	G/A	G/G	1	52	1	16.25
0	A/A	G/G	G/G	2	58	0	0
0	A/G	A/A	G/A	2	69	0	0
0	A/A	G/A	G/G	1	89	0	0
0	G/G	A/A	A/A	2	57	0	0
0	A/G	G/G	G/A	2	68	0	0
0	A/A	G/A	G/G	1	60	1	80
0	A/A	G/A	G/G	1	62	0	0
0	A/G	G/A	G/G	2	60	0	0
0	A/A	G/G	G/G	2	50	0	0
0	A/A	A/A	G/G	1	57	0	0
0	A/A	G/A	G/G	1	58	0	0
0	A/G	A/A	G/A	1	60	0	0
0	A/A	G/A	G/G	1	50	0	0
0	A/A	G/G	G/G	1	60	1	60
0	A/A	G/G	G/G	2	57	0	0
0	A/A	G/A	G/G	1	52	1	25
0	A/G	G/A	G/A	1	70	0	0
0	A/G	G/A	G/A	1	60	0	0
0	A/G	A/A	G/A	1	81	1	60
0	A/A	A/A	G/G	1	50	0	0
0	A/A	A/A	G/G	2	54	0	0
0	G/G	A/A	G/A	2	50	0	0
0	A/A	G/A	G/G	2	56	0	0
0	A/A	G/A	G/G	1	60	0	0
0	A/G	A/A	G/A	2	57	0	0
0	A/A	G/A	G/G	2	54	0	0
0	A/G	G/A	G/A	2	73	0	0
0	A/A	G/G	G/G	1	75	1	22.5
0	A/A	G/G	G/G	1	54	1	25
0	A/A	G/A	G/G	1	67	1	40
0	A/A	A/A	G/G	1	84	0	0
0	A/G	G/A	G/A	2	77	0	0
0	A/G	G/A	G/A	2	79	0	0
0	A/G	A/A	G/G	1	61	0	0
0	A/A	G/G	G/G	1	64	0	0
0	A/G	A/A	G/A	2	59	0	0
0	A/A	G/G	G/G	1	80	0	0
0	A/G	A/A	G/A	2	56	0	0
0	A/A	G/A	G/G	1	60	0	0
0	G/G	A/A	A/A	1	54	0	0
0	A/G	G/A	G/A	2	61	0	0
0	A/G	A/A	G/A	1	72	0	0
0	A/A	G/G	G/G	2	57	0	0
0	A/A	G/A	G/G	1	53	0	0
0	G/G	A/A	G/A	1	59	0	0
0	A/G	G/A	G/A	1	55	0	0
0	A/G	A/A	G/A	1	52	0	0
0	A/A	G/G	G/G	2	66	0	0
0	A/A	A/A	G/G	1	76	0	0
0	A/A	G/G	G/G	2	63	0	0
0	A/A	G/A	G/G	2	65	0	0
0	A/G	G/A	G/A	1	59	1	140
0	A/A	A/A	G/G	2	50	0	0
0	A/G	G/A	G/A	1	54	0	0
0	A/A	G/A	G/G	2	57	0	0
0	A/A	G/G	G/G	1	54	1	5
0	A/A	A/A	G/G	1	51	1	9
0	A/A	A/A	G/G	1	51	1	21
0	A/A	G/A	G/G	1	53	0	0
0	A/G	G/A	G/A	1	57	1	5
0	A/G	G/A	G/A	1	55	0	0
0	A/A	A/A	G/G	1	54	0	0
0	A/A	A/A	G/G	1	52	1	10
0	A/G	A/A	G/A	1	51	0	0
0	A/A	A/A	G/G	1	56	1	20
0	A/A	G/A	G/G	1	53	0	0
0	A/G	G/A	G/A	1	56	1	40
0	A/G	A/A	G/A	1	54	1	20
0	A/A	G/A	G/G	1	56	1	25
0	A/A	G/A	G/G	1	52	1	15
0	A/A	G/G	G/G	1	52	1	8
0	A/A	G/A	G/G	1	52	1	6
0	A/G	G/A	G/A	1	54	1	8
0	A/A	G/A	G/G	1	55	1	10
0	A/A	A/A	G/G	1	57	1	20
0	A/A	G/G	G/G	1	60	1	9
0	A/G	G/A	G/A	1	52	1	24
0	A/G	A/A	G/A	1	55	1	32
0	A/G	A/A	G/A	1	52	1	21
0	A/A	G/A	G/G	1	58	1	20
0	A/A	G/A	G/G	1	54	1	10
0	A/A	G/A	G/G	1	54	1	20
0	A/A	G/A	G/G	1	52	1	20
0	A/A	A/A	G/G	1	55	1	40
0	A/A	G/A	G/G	1	59	1	15
0	A/A	G/G	G/G	1	52	1	8
0	A/A	G/G	G/G	1	59	1	6
0	A/A	G/A	G/G	1	54	1	8
0	A/G	A/A	G/A	1	55	1	10
0	A/A	A/A	G/G	1	53	1	20
0	A/A	A/A	G/G	1	56	1	54
0	A/A	G/A	G/G	1	65	1	42
0	A/G	A/A	G/A	1	53	1	17
0	A/G	G/A	G/A	1	52	0	0
0	A/G	G/A	G/A	1	53	1	25
