# Supplementary material for: CD147 TagSNP is associated with the vulnerability to lung cancer in the Chinese population: a case–control study
Source: Discov Oncol. 2024 Jul 15;15:281. doi: 10.1007/s12672-024-01155-1 (PMC11250716; doi:10.1007/s12672-024-01155-1)
Supplement: Supplementary file 2 [file 12672_2024_1155_MOESM2_ESM.xlsx]

## Sheet: Supplement table S1
Table S1. Association between CD147 genotypes and lung cancer risk stratified by smoking pack-years.
Genotypes	Smoking pack-years
	≤30 (Cases/Controls)	OR (95% CI) §	P-value	>30 (Cases/Controls)	OR (95% CI) §	P-value
rs28992491
AA	108/74	1.00 (reference)		87/39	1.00 (reference)
AG	63/40	1.052(0.608-1.818)	0.857	37/29	0.547(0.287-1.044)	0.067
GG	14/4	1.705(0.528-5.505)	0.373	13/6	0.383(0.102-1.442)	0.156
rs67945626
AA	75/47	1.00 (reference)		43/33	1.00 (reference)
AG	98/56	1.125(0.646-1.957)	0.678	64/34	1.368(0.713-2.622)	0.346
GG	12/15	0.542(0.21-1.397)	0.205	22/7	2.268(0.838-6.14)	0.107
rs79361899
GG	120/78	1.00 (reference)		88/45	1.00 (reference)
AG	54/36	0.954(0.541-1.68)	0.869	37/23	1.008(0.612-1.662)	0.974
AA	11/4	1.237(0.369-4.145)	0.73	4/6	0.53(0.209-1.346)	0.182
§ The data were analyzed using logistic regression and adjusted for age and gender status.

## Sheet: Supplement table S2
Table S2. Association between CD147 genotypes and lung cancer risk. (Controls above 55 years)
Genotypes	Cases (n = 700)		Controls (n=469)		OR (95% CI)§	P-value
	No	(%)	No	(%)
rs28992491
AA	430	0.614286	281	0.5591
AG	224	0.32	166	0.3539	0.839(0.516-1.362)	0.477
GG	46	0.0657143	22	0.087	0.652(0.264-1.615)	0.356
rs67945626
AA	252	0.36	177	0.3774
AG	347	0.495714	223	0.4755	1.623(0.999-2.633)	0.051
GG	101	0.144286	68	0.1471	1.25(0.598-2.613)	0.553
rs79361899
GG	454	0.648571	302	0.6439
AG	210	0.3	147	0.3134	0.981(0.593-1.623)	0.94
AA	36	0.0514286	20	0.0427	0.523(0.204-1.34)	0.177
§ The data were analyzed using logistic regression and adjusted for age, gender, and smoking status.

## Sheet: Supplement table S3
Table S3. Association between CD147 genotypes and lung cancer risk stratified by smoking status. (Controls above 55 years)
Genotypes	Smoking status
	Non-smoking (Cases/Controls)	OR (95% CI) §	P-value	Smoking (Cases/Controls)	OR (95% CI) §	P-value
rs28992491
AA	235/205	1.00 (reference)		195/76	1.00 (reference)
AG	125/121	0.993(0.703-1.403)	0.968	100/45	0.872(0.54-1.409)	0.576
GG	27/13	1.724(0.828-3.589)	0.146	19/9	0.672(0.274-1.647)	0.385
rs67945626
AA	135/115	1.00 (reference)		118/62	1.00 (reference)
AG	185/171	0.904(0.633-1.29)	0.578	162/52	1.561(0.968-2.518)	0.068
GG	67/53	0.933(0.572-1.522)	0.78	34/16	1.154(0.56-2.377)	0.698
rs79361899
GG	246/219	1.00 (reference)		208/83	1.00 (reference)
AG	120/109	1.103(0.777-1.566)	0.585	91/38	1.008(0.612-1.662)	0.974
AA	21/11	1.68(0.752-3.75)	0.206	15/9	0.53(0.209-1.346)	0.182
§ The data were analyzed using logistic regression and adjusted for age and gender status.
